# Supplementary material for: Statins Regulate Stem Cell Growth Factor‐β to Balance Osteogenesis and Adipogenesis in Mesenchymal Stem Cells, Endowing Anti‐Osteonecrosis Effects
Source: J Cell Mol Med. 2025 Nov 26;29(22):e70967. doi: 10.1111/jcmm.70967 (PMC12648295; doi:10.1111/jcmm.70967)
Supplement: Supplementary file 3 — Tables S1–S24: jcmm70967‐sup‐0003‐TablesS1‐S24.xlsx. [file JCMM-29-e70967-s003.xlsx]

## Sheet: Index
Supplementary Table
No	Title
Table S1	STROBE-MR checklist of recommended items to address in reports of Mendelian randomization studies
Table S2	Phenotype descriptions and distributions
Table S3	Genetic variants that were used as instruments for lipid traits
Table S4	The MR, GSR and GSMR method results between lipid traits and osteonecrosis/CAD
Table S5	Association of genetically proxied lipid traits with risk of osteonecrosis
Table S6	Association of genetically proxied lipid traits with risk of CAD
Table S7	The multivariable MR analysis between lipid traits, confounders and osteonecrosis
Table S8	Characteristics of lipid-lowering genetics variants in target genes
Table S9	The MR, GSR and GSMR method results between lipid-lowering drug targets and osteonecrosis
Table S10	The MR, GSR and GSMR method results between lipid-lowering drug targets and CAD
Table S11	Association of genetically proxied lipid-lowering drug targets with risk of osteonecrosis
Table S12	Association of genetically proxied lipid-lowering drug targets with risk of CAD
Table S13	Genetic correlation results for drug targets single nucleotide polymorphisms
Table S14	Association of genetically-proxied Lipid-lowering drug targets with risk of osteonecrosis accounting for LD structure (r2<0.3)
Table S15	Association of genetically-proxied Lipid-lowering drug targets with risk of osteonecrosis accounting for LD structure(r2<0.1)
Table S16	Association of genetically-proxied Lipid-lowering drug targets with risk of osteonecrosis (r2<0.01)
Table S17	Association of genetically-proxied Lipid-lowering drug targets with risk of osteonecrosis(r2<0.001)
Table S18	Association of HMGCR expression in blood tissue and ANGPTL3 expression in liver tissue with risk of osteonecrosis accounting for LD structure (r2<0.3, r2<0.1, r2<0.01, r2<0.001)(MR analysis).
Table S19	Association of HMGCR expression in blood tissue and ANGPTL3 expression in liver tissue with risk of osteonecrosis accounting for LD structure (r2<0.3, r2<0.1, r2<0.01, r2<0.001)(GRS analysis).
Table S20	Colocalisation results for HMGCR expression in blood tissue with osteonecrosis risks
Table S21	Colocalisation results for ANGPTL3 expression in liver tissue with osteonecrosis risks
Table S22	Association between the genetic mimicry of HMGCR inhibitor and potential cytokines risk factors for osteonecrosis
Table S23	Association between the potential cytokines risk factors and osteonecrosis
TableS24	Association between the genetic mimicry of HMGCR inhibitor, stem cell growth factor beta and osteocrosis

## Sheet: TableS1
Table S1. STROBE-MR checklist of recommended items to address in reports of Mendelian randomization studies
STROBE-MR checklist of recommended items to address in reports of Mendelian randomization studies
Item No.	Section	Checklist item	Section (paragraph number)
1	TITLE and ABSTRACT	Indicate Mendelian randomisation as the study’s design in the title and/or the abstract if that is a main purpose of the study	Title page & Abstract page
	INTRODUCTION
2	Background	Explain the scientific background and rationale for the reported study. What is the exposure? Is a potential causal relationship between exposure and outcome plausible? Justify why MR is a helpful method to address the study question	Introduction (paragraphs 1-4)
3	Objectives	State specific objectives clearly, including pre-specified causal hypotheses (if any). State that MR is a method that, under specific assumptions, intends to estimate causal effects	Introduction (paragraph 5) & Figure 1
	METHODS
4	Study design and data sources	Present key elements of the study design early in the article. Consider including a table listing sources of data for all phases of the study. For each data source contributing to the analysis, describe the following:	Methods (Genetic Variant selection & Outcome & Statistical analysis)
	a)	Setting: Describe the study design and the underlying population, if possible. Describe the setting, locations, and relevant dates, including periods of recruitment, exposure, follow-up, and data collection, when available.	Methods (Genetic Variant selection & Outcome & Statistical analysis)
	b)	Participants: Give the eligibility criteria, and the sources and methods of selection of participants. Report the sample size, and whether any power or sample size calculations were carried out prior to the main analysis	Methods (Genetic Variant selection & Outcome & Statistical analysis & Table S2 & Table S8)
	c)	Describe measurement, quality control and selection of genetic variants	Methods (Genetic Variant selection & Outcome )
	d)	For each exposure, outcome, and other relevant variables, describe methods of assessment and diagnostic criteria for diseases	Methods (Genetic Variant selection & Outcome & Statistical analysis)
	e)	Provide details of ethics committee approval and participant informed consent, if relevant	Methods (Paragraph 1)
5	Assumptions	Explicitly state the three core IV assumptions for the main analysis (relevance, independence and exclusion restriction) as well assumptions for any additional or sensitivity analysis	Methods (Statistical analysis paragraph 2-6)
6	Statistical methods: main analysis	Describe statistical methods and statistics used
	a)	Describe how quantitative variables were handled in the analyses (i.e., scale, units, model)	Methods (Statistical analysis paragraph 1 & Table S2)
	b)	Describe how genetic variants were handled in the analyses and, if applicable, how their weights were selected	Methods (Genetic Variant selection & Statistical analysis paragraph 1)
	c)	Describe the MR estimator (e.g. two-stage least squares, Wald ratio) and related statistics. Detail the included covariates and, in case of two-sample MR, whether the same covariate set was used for adjustment in the two samples	Methods (Statistical analysis paragraph 1)
	d)	Explain how missing data were addressed	N/A
	e)	If applicable, indicate how multiple testing was addressed	Methods (Statistical analysis paragraph 7)
7	Assessment of assumptions	Describe any methods or prior knowledge used to assess the assumptions or justify their validity	Methods (Statistical analysis paragraph 3-6)
8	Sensitivity analyses and additional analyses	Describe any sensitivity analyses or additional analyses performed (e.g. comparison of effect estimates from different approaches, independent replication, bias analytic techniques, validation of instruments, simulations)	Methods (Statistical analysis paragraph 3-6)
9	Software and pre-registration
	a)	Name statistical software and package(s), including version and settings used	Methods (Statistical analysis paragraph 7)
	b)	State whether the study protocol and details were pre-registered (as well as when and where)	N/A
	RESULTS
10	Descriptive data
	a)	Report the numbers of individuals at each stage of included studies and reasons for exclusion. Consider use of a flow-diagram	Methods (Outcome) & Table S2
	b)	Report summary statistics for phenotypic exposure(s), outcome(s) and other relevant variables (e.g. means, SDs, proportions)	Table S2
	c)	If the data sources include meta-analyses of previous studies, provide the assessments of heterogeneity across these studies	N/A
	d)	For two-sample Mendelian randomisation:	N/A
		i. Provide justification of the similarity of the genetic variant-exposure associations between the exposure and outcome samples
		ii. Provide information on the number of individuals who were in both samples for the exposure and for the outcome
11	Main results
	a)	Report the associations between genetic variant and exposure, and between genetic variant and outcome, preferably on an interpretable scale	Results (Primary analyses & Secondary analyses)
	b)	Report MR estimates of the relationship between exposure and outcome, and the measures of uncertainty from the MR analysis, on an interpretable scale, such as odds ratio or relative risk per SD difference	Results (Primary analyses & Secondary analyses)
	c)	If relevant, consider translating estimates of relative risk into absolute risk for a meaningful time period	N/A
	d)	Consider plots to visualize results (e.g. forest plot, scatterplot of associations between genetic variants and outcome versus between genetic variants and exposure)	Figures 2-4
12	Assessment of assumptions
	a)	Report the assessment of the validity of the assumptions	Results (Primary analyses & Secondary analyses)
	b)	Report any additional statistics (e.g., assessments of heterogeneity across genetic variants, such as I2, Q statistic or E-value)	Table S6 & Table S11
13	Sensitivity analyses and additional analyses
	a)	Report any sensitivity analyses to assess the robustness of the main results to violations of the assumptions	Colocalisation and Mediation analysis
	b)	Report results from other sensitivity analyses or additional analyses
	c)	Report any assessment of direction of causal relationship (e.g., bidirectional MR)	N/A
	d)	When relevant, report and compare with estimates from non-MR analyses	N/A
	e)	Consider additional plots to visualize results (e.g., leave-one-out analyses)	Table S12
	DISCUSSION
14	Key results	Summarize key results with reference to study objectives	Discussion (paragraph 1)
15	Limitations	Discuss limitations of the study, taking into account the validity of the IV assumptions, other sources of potential bias, and imprecision. Discuss both direction and magnitude of any potential bias and any efforts to address them	Discussion (paragraph 7)
16	Interpretation
	a)	Meaning: Give a cautious overall interpretation of results in the context of their limitations and in comparison with other studies	Discussion (paragraph 1-6)
	b)	Mechanism: Discuss underlying biological mechanisms that could drive a potential causal relationship between the investigated exposure and the outcome, and whether the gene-environment equivalence assumption is reasonable. Use causal language carefully, clarifying that IV estimates may provide causal effects only under certain assumptions	Discussion (paragraph 2-3)
	c)	Clinical relevance: Discuss whether the results have clinical or public policy relevance, and to what extent they inform effect sizes of possible interventions	Discussion (paragraph 4-6)
17	Generalizability	Discuss the generalizability of the study results (a) to other populations, (b) across other exposure periods/timings, and (c) across other levels of exposure	Discussion (paragraph 9,10)
	OTHER INFORMATION
18	Funding	Describe sources of funding and the role of funders in the present study and, if applicable, sources of funding for the databases and original study or studies on which the present study is based	Funding section
19	Data and data sharing	Provide the data used to perform all analyses or report where and how the data can be accessed, and reference these sources in the article. Provide the statistical code needed to reproduce the results in the article,or report whether the code is publicly accessible and if so, where	Data share statement & Table S2
20	Conflicts of Interest	All authors should declare all potential conflicts of interest	Competing interests section

## Sheet: TableS2
Table S2. Phenotype descriptions and distributions
Phenotypes	Study / Consortium	First Author (Year)	PMID	Sample Size	N Cases	N Controls	Population	GWAS ID (MRC-IEU)	Unit	Note(Cases definition/Exclusion criteria)	Data availability
Lipids
HDL cholesterol	Global Lipids Genetics Consortium (GLGC)	Willer (2013)	24097068	187167			96% European ancestry	ieu-a-299	mg/dl	Excluded individuals known to be taking lipid-lowering medications	https://gwas.mrcieu.ac.uk/
Low Density Lipoprotein Cholesterol				173082	-	-		ieu-a-300
Triglycerides				177861	-	-		ieu-a-302
Total Cholesterol				187,365	-	-		ieu-a-301
Apolipoprotein B	UK Biobank (UKB)	Mbatchou J (2021)	34017140	388022	-	-	European ancestry	ebi-a-GCST90013994
Apolipoprotein A				355859	-	-	European ancestry	ebi-a-GCST90013993
Osteonecrosis
Osteonecrosis	FinnGen R9	Ghodsian (2021)	36653562	359399	1385	358014	European ancestry	-	Binary	ICD-10 M87 and ICD-9 7334 codes	https://r9.risteys.finngen.fi/
	UK Biobank(UKB)				2558	395241				ICD10: K74.0 and K74.2 (hepatic fibrosis), K75.8 (NASH), K76.0 (NAFLD) and ICD10: K76.9 (other specified diseases of the liver)
	Estonian Biobank				4119	190120
	FinnGen				651	176248				K76.0(NAFLD)
Confonders
Type 2 diabetes	UK Biobank(UKB)	Dnerta HM (2021)	33959723	484598	3260	481338	European ancestry	ebi-a-GCST90038634	U/L	-	https://www.ebi.ac.uk/gwas/downloads/summary-statistics
Smoking status		Loh PR (2018)	29892013	468170	-	-		ebi-a-GCST90029014			https://www.ebi.ac.uk/gwas/downloads/summary-statistics
Medication use (glucocorticoids)		Sakaue S (2021)	34594039	205700	17352	188348		ebi-a-GCST90019000
Alcohol consumption		Clarke (2017)	28937693	112117	-	-		ieu-a-1283
Cardiometabolic Diseases
Coronary Artery Disease	CARDIoGRAMplusC4D	Nikpay(2015)	26343387	184305	60801	123504	77% European ancestry	ieu-a-7	Binary	Inclusive CAD diagnosis (e.g., myocardial infarction (MI), acute coronary syndrome, chronic stable angina, or coronary stenosis >50%).	https://gwas.mrcieu.ac.uk/
eQTL
expression quantitative trait loci (eQTL)	GTExV8	Gtex Consotrium	32913098	663(liver)	-	-	White (84.6%) African American ancestry. (12.9%) Asian ancestry. (1.3%)	-	SD	Donors of any racial and ethnic group and sex who are age 21–70 in whom biospecimen collection can start within 24 hours of death are eligible. There are few medical exclusionary criteria: human immunodeficiency virus (HIV) infection or high-risk behaviors, viral hepatitis, metastatic cancer, chemotherapy or radiation therapy for any condition within the past 2 years, whole blood transfusion in p…	https://console.cloud.google.com/storage/browser/gtex-resources
				670(blood)	-	-
Cytokines
Interleukin-2 levels	FinnGen	Ahola-Olli AV (2016)	27989323	3475	-	-	European ancestry	ebi-a-GCST004455	SD	Circulating cytokines and growth factors are regulators of inflammation and have been implicated in autoimmune and metabolic diseases. In this genome-wide association study (GWAS) of up to 8,293 Finns we identified 27 genome-widely significant loci (p < 1.2 × 10−9) for one or more cytokines. Fifteen of the associated variants had expression quantitative trait loci in whole blood. The present stud…	https://gwas.mrcieu.ac.uk/
Macrophage colony stimulating factor levels				840	-	-		ebi-a-GCST004436
Platelet-derived growth factor BB levels				8293	-	-		ebi-a-GCST004432
CTACK levels				3631	-	-		ebi-a-GCST004420
Eotaxin levels				8153	-	-		ebi-a-GCST004460
Vascular endothelial growth factor levels				7118	-	-		ebi-a-GCST004422
Monocyte chemoattractant protein-3 levels				843	-	-		ebi-a-GCST004437
Monocyte chemoattractant protein-1 levels				8293	-	-		ebi-a-GCST004438
Interleukin-18 levels				3636	-	-		ebi-a-GCST004441
beta-nerve growth factor levels				3531	-	-		ebi-a-GCST004421
Interleukin-5 levels				3364	-	-		ebi-a-GCST004452
Stem cell growth factor beta levels				3682	-	-		ebi-a-GCST004428
Macrophage inflammatory protein 1b levels				8243	-	-		ebi-a-GCST004433
Interleukin-17 levels				7760	-	-		ebi-a-GCST004442
Growth-regulated protein alpha levels				3505	-	-		ebi-a-GCST004457
Hepatocyte growth factor levels				8292	-	-		ebi-a-GCST004449
TRAIL levels				8186	-	-		ebi-a-GCST004424
Interleukin-6 levels				8189	-	-		ebi-a-GCST004446
Tumor necrosis factor alpha levels				3454	-	-		ebi-a-GCST004426
Stem cell factor levels				8290	-	-		ebi-a-GCST004429
Interleukin-7 levels				3409	-	-		ebi-a-GCST004451
Fibroblast growth factor basic levels				7565	-	-		ebi-a-GCST004459
Monokine induced by gamma interferon levels				3685	-	-		ebi-a-GCST004435
Interleukin-2 receptor antagonist levels				3677	-	-		ebi-a-GCST004454
Macrophage inflammatory protein 1a levels				3522	-	-		ebi-a-GCST004434
Interleukin-1-beta levels				3309	-	-		ebi-a-GCST004448
Interleukin-16 levels				3483	-	-		ebi-a-GCST004430
Interleukin-1-receptor antagonist levels				3638	-	-		ebi-a-GCST004447
Interleukin-8 levels				3526	-	-		ebi-a-GCST004445
Interleukin-4 levels				8124	-	-		ebi-a-GCST004453
Stromal-cell-derived factor 1 alpha levels				5998	-	-		ebi-a-GCST004427
Interleukin-13 levels				3557	-	-		ebi-a-GCST004443
Interferon gamma-induced protein 10 levels				3685	-	-		ebi-a-GCST004440
Interleukin-12p70 levels				8270	-	-		ebi-a-GCST004439
Macrophage Migration Inhibitory Factor levels				3494	-	-		ebi-a-GCST004423
RANTES levels				3421	-	-		ebi-a-GCST004431
Granulocyte-colony stimulating factor levels				7904	-	-		ebi-a-GCST004458
Interleukin-9 levels				3634	-	-		ebi-a-GCST004450
Interferon gamma levels				7701	-	-		ebi-a-GCST004456
Tumor necrosis factor beta levels				1559	-	-		ebi-a-GCST004425
Interleukin-10 levels				7681	-	-		ebi-a-GCST004444

## Sheet: TableS3
Table.S3 Genetic variants that were used as instruments for lipid traits
Exposure	SNP	Chr	Pos	Effect	Allele	Beta	SE	P value	F10
ApoA	rs34712273	1	924528	A	C	-0.0137451	0.00206408	2.75359e-11	44.3448
ApoA	rs35628716	1	93839608	T	G	0.0239601	0.00261779	5.54881e-20	83.7737
ApoA	rs4652192	1	176748136	A	C	0.0156972	0.00258721	1.30131e-09	36.8113
ApoA	rs10798615	1	178513895	G	T	-0.0180991	0.00203527	5.96211e-19	79.0806
ApoA	rs2281718	1	230297778	T	A	0.0540005	0.00208505	6.85488e-148	670.753
ApoA	rs557933	1	234853268	C	A	0.0204681	0.00203613	8.95983e-24	101.052
ApoA	rs34237080	1	235035188	T	C	-0.0214133	0.0038247	2.15973e-08	31.3453
ApoA	rs1771591	1	161610734	A	G	-0.014409	0.00211563	9.70957e-12	46.3861
ApoA	rs10752898	1	183077896	C	T	0.0133683	0.00204051	5.69771e-11	42.9215
ApoA	rs66534838	1	93791653	T	TTC	0.0205784	0.00365874	1.86093e-08	31.6344
ApoA	rs140584594	1	110232983	G	A	0.0364367	0.002274	8.80238e-58	256.742
ApoA	rs198325	1	150937405	T	C	0.0332843	0.00244532	3.42531e-42	185.271
ApoA	rs9427104	1	154589232	T	C	0.0169842	0.00202996	5.92107e-17	70.0028
ApoA	rs589942	1	20916080	G	C	-0.0177286	0.00214506	1.39862e-16	68.3078
ApoA	rs34397747	1	27092322	C	T	-0.0411528	0.00367609	4.32713e-29	125.322
ApoA	rs2029763	1	63013134	G	A	-0.0414571	0.00212109	4.53002e-85	382.014
ApoA	rs12045101	1	110267651	T	C	-0.0171644	0.00237965	5.47394e-13	52.0273
ApoA	rs61805076	1	182154990	C	T	-0.0137143	0.00215267	1.88005e-10	40.5875
ApoA	rs3747973	1	205677148	G	A	0.0145043	0.00206562	2.19079e-12	49.3052
ApoA	rs4323719	1	219677532	T	C	-0.0151515	0.00204344	1.21899e-13	54.9778
ApoA	rs2803336	1	1875858	G	C	-0.0112315	0.00205237	4.43864e-08	29.9478
ApoA	rs61778883	1	23795177	C	T	0.0179813	0.00304538	3.53785e-09	34.8626
ApoA	rs3014246	1	46086077	T	C	0.0131448	0.00221891	3.14261e-09	35.0937
ApoA	rs57274629	1	66110292	G	A	0.014264	0.00213629	2.43893e-11	44.5823
ApoA	rs646776	1	109818530	T	C	-0.0451573	0.00243971	1.7382e-76	342.594
ApoA	rs75246752	1	145630111	C	G	-0.0527252	0.00896913	4.13942e-09	34.557
ApoA	rs12138866	1	224432260	G	A	-0.0293119	0.00521882	1.94778e-08	31.5459
ApoA	rs12465072	2	32776170	C	T	0.0146256	0.00253185	7.61921e-09	33.3696
ApoA	rs7583067	2	100796850	T	C	0.0151103	0.00238675	2.43686e-10	40.0804
ApoA	rs2118204	2	128624111	C	T	-0.0117552	0.00206286	1.20851e-08	32.4729
ApoA	rs78058190	2	219699999	A	G	-0.0655353	0.00519572	1.7832e-36	159.096
ApoA	rs59104589	2	242237902	T	C	0.0170041	0.00210915	7.5024e-16	64.9969
ApoA	rs6752480	2	242410948	G	A	0.0123822	0.00210052	3.75077e-09	34.749
ApoA	rs6542680	2	3640142	T	C	-0.0250992	0.0026592	3.77746e-21	89.0877
ApoA	rs676210	2	21231524	A	G	0.0612444	0.00251201	2.74789e-131	594.415
ApoA	rs7566157	2	23582983	C	T	0.0131686	0.00238252	3.25379e-08	30.5496
ApoA	rs17326656	2	48962291	T	G	-0.0159613	0.002384	2.15427e-11	44.8254
ApoA	rs9248	2	85537312	A	G	0.0139766	0.00203044	5.83983e-12	47.383
ApoA	rs6754311	2	136707982	C	T	0.0223718	0.00240091	1.18522e-20	86.8261
ApoA	rs8176528	2	188345017	A	G	0.0128859	0.00222563	7.04888e-09	33.5215
ApoA	rs2943645	2	227099180	T	C	-0.0360484	0.00211825	6.03393e-65	289.613
ApoA	rs62114506	2	242793	C	G	0.0152361	0.00229852	3.38766e-11	43.9391
ApoA	rs35135293	2	20363666	T	C	-0.0217681	0.00203457	1.02754e-26	114.471
ApoA	rs62135193	2	48755477	T	C	-0.0126885	0.00204333	5.30738e-10	38.5606
ApoA	rs2723064	2	65279805	C	T	0.0123264	0.0020919	3.80505e-09	34.7209
ApoA	rs4375909	2	97878195	T	A	0.0137809	0.0025193	4.49656e-08	29.9223
ApoA	rs72926966	2	203493293	A	C	-0.0156604	0.00221756	1.64097e-12	49.8718
ApoA	rs784504	3	39195260	C	G	-0.0158128	0.00258486	9.50758e-10	37.4234
ApoA	rs56176196	3	70941899	C	A	-0.0148216	0.00223111	3.07114e-11	44.1315
ApoA	rs9647335	3	135880410	T	A	0.0300885	0.0025775	1.7406e-31	136.271
ApoA	rs6765484	3	50041313	T	C	0.0207854	0.002028	1.19316e-24	105.046
ApoA	rs9310221	3	71849696	G	A	-0.0119018	0.00205835	7.37395e-09	33.4339
ApoA	rs1086056	3	154088411	G	T	-0.0171276	0.00277842	7.0705e-10	38.0012
ApoA	rs4686739	3	185878419	G	A	0.0125122	0.00210851	2.95372e-09	35.2141
ApoA	rs3732356	3	119529113	T	G	-0.0378708	0.0041202	3.87436e-20	84.4836
ApoA	rs82825	3	52471942	A	G	-0.0205726	0.00259878	2.44794e-15	62.6671
ApoA	rs2871960	3	141121814	C	A	-0.0128243	0.00203547	2.96886e-10	39.6952
ApoA	rs9817452	3	156795414	T	G	0.0165323	0.00208828	2.43837e-15	62.6742
ApoA	rs76880877	3	185802628	C	A	-0.0197976	0.00295543	2.10233e-11	44.8729
ApoA	rs34706816	3	12737141	G	T	0.0146719	0.00214108	7.2527e-12	46.9577
ApoA	rs13097947	3	15846011	C	T	0.0162231	0.00215688	5.41253e-14	56.5738
ApoA	rs73216701	3	108865293	G	A	0.0164748	0.00204409	7.64716e-16	64.9591
ApoA	rs35675745	3	152047470	AT	A	0.0149565	0.00220218	1.10841e-11	46.1269
ApoA	rs61345811	3	196143030	T	C	-0.0134634	0.00229875	4.71759e-09	34.3025
ApoA	rs1580083	4	69536842	T	A	0.0218006	0.00223861	2.06633e-22	94.8375
ApoA	rs4425336	4	89753225	G	A	0.0151244	0.00246703	8.75306e-10	37.5844
ApoA	rs6448429	4	26066863	T	C	-0.0240421	0.00274573	2.02023e-18	76.6706
ApoA	rs13111123	4	24643228	A	T	-0.0132515	0.00207261	1.62013e-10	40.8785
ApoA	rs1055582	4	39700173	T	C	0.014711	0.0020259	3.82913e-13	52.7289
ApoA	rs7684939	4	55509189	A	G	0.0129025	0.00202133	1.7344e-10	40.7449
ApoA	rs72729623	4	154208278	T	C	-0.0184204	0.0028764	1.51387e-10	41.0109
ApoA	rs1051613	4	951179	A	G	0.013788	0.00203526	1.24767e-11	45.8947
ApoA	rs138387938	4	83927269	AACTGGGGACT	A	0.0130752	0.0020756	2.98655e-10	39.6834
ApoA	rs10023962	4	177959511	G	T	0.0153829	0.00262621	4.70024e-09	34.3097
ApoA	rs4690060	4	2760222	A	G	-0.0113866	0.00203934	2.35776e-08	31.1752
ApoA	rs34168560	4	69325415	G	C	0.0218553	0.00219455	2.30515e-23	99.1797
ApoA	rs17668731	4	87999483	G	A	-0.0168829	0.00257499	5.50935e-11	42.9876
ApoA	rs148827772	4	110766064	G	A	-0.0564981	0.007181	3.6116e-15	61.901
ApoA	rs7700617	5	39546706	A	C	-0.0122362	0.00202732	1.58322e-09	36.4291
ApoA	rs62369502	5	43815578	C	T	-0.0241381	0.00379065	1.91739e-10	40.5489
ApoA	rs3749748	5	127350549	T	C	0.022646	0.00234853	5.28202e-22	92.9803
ApoA	rs40270	5	55804552	C	A	-0.0228248	0.0024095	2.72333e-21	89.7346
ApoA	rs13179413	5	55868097	T	C	-0.0167234	0.00227615	2.02302e-13	53.9818
ApoA	rs1981808	5	72920658	A	T	0.0141493	0.00216974	6.97429e-11	42.526
ApoA	rs254563	5	134440426	A	G	-0.0178829	0.00206233	4.27464e-18	75.1899
ApoA	rs55801554	5	158622532	A	C	0.0132551	0.00235367	1.78472e-08	31.7157
ApoA	rs138354839	5	180416174	A	C	-0.0649628	0.00886153	2.28665e-13	53.7418
ApoA	rs12516065	5	111226812	T	C	0.0117643	0.00215544	4.81715e-08	29.7893
ApoA	rs6877776	5	153374892	G	A	-0.0180335	0.00209444	7.29625e-18	74.1352
ApoA	rs2963468	5	158003020	G	A	-0.0168891	0.00240513	2.18474e-12	49.3101
ApoA	rs139474987	5	135483943	GT	G	-0.0142563	0.00259315	3.84831e-08	30.2244
ApoA	rs351864	5	176539286	G	C	0.0175947	0.0032101	4.22795e-08	30.0418
ApoA	rs62407790	5	180233755	G	C	-0.0164808	0.00266105	5.88966e-10	38.3575
ApoA	rs182865078	5	53344318	T	C	-0.0262361	0.00426472	7.65614e-10	37.8458
ApoA	rs7757193	6	109510972	A	G	-0.0135917	0.00210773	1.12964e-10	41.5832
ApoA	rs9396712	6	16818625	T	C	0.0127346	0.00231335	3.69522e-08	30.3032
ApoA	rs3822855	6	116316882	T	G	0.0179364	0.002065	3.75751e-18	75.445
ApoA	rs72959041	6	127454893	A	G	-0.041417	0.00468921	1.02447e-18	78.0114
ApoA	rs12196247	6	139350182	A	G	0.0133667	0.00225894	3.27371e-09	35.0138
ApoA	rs9357382	6	41985627	A	G	-0.0132402	0.00230518	9.26424e-09	32.9898
ApoA	rs9471972	6	42915021	A	G	0.0265573	0.00203092	4.48745e-39	170.995
ApoA	rs4052908	6	139842576	AATT	A	0.0171527	0.00211494	5.05243e-16	65.7762
ApoA	rs9458786	6	163736814	G	A	-0.0128664	0.00216069	2.60423e-09	35.4592
ApoA	rs9265546	6	31298202	A	G	-0.028907	0.00282457	1.39444e-24	104.737
ApoA	rs2858328	6	32658911	T	C	0.0266362	0.00205969	2.96483e-38	167.24
ApoA	rs2263329	6	34595543	C	T	-0.024627	0.0021132	2.1928e-31	135.813
ApoA	rs2395617	6	35285720	C	A	-0.0207563	0.00309095	1.87845e-11	45.0937
ApoA	rs41272086	6	161008646	A	G	-0.0361473	0.0032801	3.05422e-28	121.444
ApoA	rs139430652	7	44803907	CA	C	-0.0187514	0.00293965	1.78505e-10	40.6889
ApoA	rs35229763	7	135246305	G	A	-0.015422	0.00249112	5.98632e-10	38.3259
ApoA	rs12702510	7	6485196	T	C	-0.0280499	0.00222554	2.01604e-36	158.852
ApoA	rs55710224	7	100698648	A	G	0.0119046	0.0020251	4.13952e-09	34.5571
ApoA	rs1364422	7	130445981	T	C	-0.0286048	0.00225713	8.33681e-37	160.607
ApoA	rs10242866	7	17920613	T	C	-0.0269252	0.00206844	9.77687e-39	169.446
ApoA	rs76456334	7	25827967	C	T	-0.0364178	0.00522966	3.31436e-12	48.4932
ApoA	rs11973318	7	134681306	C	T	-0.0179627	0.0028935	5.36809e-10	38.5386
ApoA	rs6977081	7	150542515	T	G	-0.0161653	0.00216458	8.1358e-14	55.7725
ApoA	rs150483923	7	106957161	A	C	0.0188291	0.0024213	7.45933e-15	60.4731
ApoA	rs62433138	7	1050877	C	T	-0.0196132	0.00204519	8.81658e-22	91.9665
ApoA	rs2726069	7	36170392	G	T	-0.0158262	0.00252769	3.82261e-10	39.2018
ApoA	rs55935382	7	50289669	A	C	0.0174709	0.00216162	6.35477e-16	65.3239
ApoA	rs139915535	8	19766233	G	A	-0.150729	0.00766673	4.7326e-86	386.521
ApoA	rs34499461	8	19870027	C	G	0.0897566	0.0023337	1e-200	1479.25
ApoA	rs10504477	8	71338185	C	T	-0.0132465	0.00206911	1.53306e-10	40.986
ApoA	rs13271228	8	116597409	G	T	0.0353204	0.00204886	1.35207e-66	297.185
ApoA	rs7836397	8	121875083	A	G	-0.0174128	0.00204651	1.76116e-17	72.3952
ApoA	rs62521590	8	126630962	G	T	-0.0147039	0.00229876	1.59049e-10	40.9146
ApoA	rs9987289	8	9183358	G	A	0.0892842	0.00351032	1.03992e-142	646.928
ApoA	rs74444445	8	19852491	C	T	-0.0605589	0.00686374	1.11404e-18	77.8456
ApoA	rs56090699	8	19998949	C	T	0.0150779	0.00223362	1.47367e-11	45.5683
ApoA	rs49675	8	9151688	A	G	0.0194141	0.00342971	1.50859e-08	32.042
ApoA	rs59347135	8	19750044	G	C	-0.0791938	0.00497247	4.15336e-57	253.652
ApoA	rs144435165	8	126419938	C	G	-0.0285849	0.00500317	1.10769e-08	32.6425
ApoA	rs2247355	8	103876780	T	C	0.0164574	0.0026337	4.13704e-10	39.0472
ApoA	rs2980858	8	126501177	C	T	0.0154916	0.0022092	2.34369e-12	49.1725
ApoA	rs7817574	8	144302570	C	T	0.0374277	0.00260935	1.16708e-46	205.741
ApoA	rs686030	9	15304782	A	C	0.0561923	0.00291317	6.63743e-83	372.068
ApoA	rs11789603	9	107647019	T	C	0.0715145	0.00327522	1.07895e-105	476.768
ApoA	rs2740488	9	107661742	C	A	-0.0807522	0.00230496	1e-200	1227.39
ApoA	rs140578741	9	136907818	C	CACACACATATATAT	0.0144612	0.00232119	4.66112e-10	38.8139
ApoA	rs76530346	9	94010298	A	G	-0.0199754	0.0034804	9.50167e-09	32.9407
ApoA	rs2297402	9	107579880	T	C	-0.0733505	0.0068998	2.1424e-26	113.014
ApoA	rs74500135	9	106603816	C	T	0.0643421	0.0108038	2.59293e-09	35.4681
ApoA	rs2066714	9	107586753	C	T	0.0531975	0.00304746	3.08035e-68	304.724
ApoA	rs10458643	10	81152268	A	G	-0.0111956	0.0020403	4.08244e-08	30.1097
ApoA	rs5788459	10	122857482	TA	T	-0.0277346	0.00358342	9.96552e-15	59.903
ApoA	rs1970811	10	126696496	C	T	-0.0113162	0.00203306	2.60507e-08	30.9814
ApoA	rs7906353	10	95317665	C	G	0.0145341	0.00251348	7.36258e-09	33.4369
ApoA	rs3829125	10	5247784	G	C	-0.0261333	0.00279154	7.85236e-21	87.6397
ApoA	rs17129638	10	113981435	C	T	-0.0316779	0.00284544	8.6816e-29	123.941
ApoA	rs2804894	10	33647091	A	G	0.0150186	0.00231374	8.52511e-11	42.1337
ApoA	rs703966	10	80954251	A	G	0.0151265	0.00204983	1.59038e-13	54.4554
ApoA	rs2068888	10	94839642	A	G	0.0129403	0.00203077	1.86445e-10	40.6038
ApoA	rs4917675	10	115799477	C	T	0.0132261	0.00232365	1.25597e-08	32.3983
ApoA	rs12411959	10	34015681	T	A	-0.0158677	0.00243884	7.70549e-11	42.3313
ApoA	rs2792751	10	113940329	C	T	-0.0377236	0.00226698	3.54732e-62	276.905
ApoA	rs12273363	11	27744859	C	T	-0.0209834	0.00250164	4.95108e-17	70.3562
ApoA	rs3740688	11	47380340	T	G	0.0133349	0.00204409	6.86278e-11	42.5578
ApoA	rs2302263	11	64021821	T	C	-0.0295885	0.00358978	1.68772e-16	67.9376
ApoA	rs145184406	11	103870641	A	T	-0.0158121	0.0025935	1.08203e-09	37.1712
ApoA	rs141368429	11	117221862	T	C	-0.0596192	0.00473521	2.37848e-36	158.524
ApoA	rs4930352	11	66066993	T	G	0.0168167	0.00206736	4.14095e-16	66.1682
ApoA	rs7952521	11	116385354	A	G	0.0248132	0.00341647	3.79053e-13	52.7485
ApoA	rs450244	11	2940492	C	T	0.0329593	0.00356548	2.37411e-20	85.4516
ApoA	rs2269434	11	47360412	C	T	0.0345639	0.00212994	3.21514e-59	263.336
ApoA	rs613808	11	116710968	G	A	-0.08539	0.00226891	1e-200	1416.38
ApoA	rs11216920	11	118462554	G	A	0.0264337	0.00368019	6.83439e-13	51.5912
ApoA	rs58473820	11	122514403	T	C	0.0194571	0.00209727	1.7382e-20	86.0692
ApoA	rs2403290	11	10125592	A	T	0.0114452	0.00203086	1.74409e-08	31.7605
ApoA	rs559355	11	75451281	T	A	-0.0444063	0.00279286	6.34016e-57	252.808
ApoA	rs11021232	11	95320808	C	T	-0.0193186	0.00265659	3.54405e-13	52.8813
ApoA	rs78296522	11	116648776	A	C	0.0681159	0.00494547	3.68468e-43	189.706
ApoA	rs7298463	12	6663964	C	G	-0.0173542	0.00268931	1.09643e-10	41.6416
ApoA	rs4762756	12	20597577	C	T	0.0142402	0.00232465	9.02714e-10	37.5247
ApoA	rs10748165	12	71372390	T	C	0.0128343	0.00202813	2.4813e-10	40.0454
ApoA	rs11045172	12	20470221	C	A	0.0233254	0.0025567	7.28954e-20	83.2336
ApoA	rs10876447	12	53770941	A	G	-0.0191297	0.00279793	8.08165e-12	46.7458
ApoA	rs61352607	12	57839173	T	G	0.0281506	0.00235592	6.58112e-33	142.776
ApoA	rs10745954	12	103483094	G	A	-0.0146894	0.00202707	4.27268e-13	52.5135
ApoA	rs111694265	12	123728979	CAAAACAA	C	0.0482858	0.00341451	2.11203e-45	199.978
ApoA	rs837500	12	125077567	T	C	0.0174278	0.00212097	2.08833e-16	67.5175
ApoA	rs61941677	12	125325010	G	C	-0.0532266	0.0030869	1.26882e-66	297.312
ApoA	rs11614202	12	9097523	G	A	0.0199294	0.00278553	8.39073e-13	51.1885
ApoA	rs7304603	12	71114400	C	T	-0.0114128	0.00203785	2.1385e-08	31.3646
ApoA	rs918106	12	109904318	T	C	0.0233059	0.00202538	1.21675e-30	132.409
ApoA	rs11065991	12	112083162	T	C	-0.0155345	0.00206	4.66445e-14	56.867
ApoA	rs2243616	12	121406370	T	G	-0.0150597	0.0021457	2.24182e-12	49.26
ApoA	rs7305678	12	7681181	G	T	-0.0194661	0.00301075	1.00949e-10	41.8031
ApoA	rs12305097	12	51315031	C	T	0.0117583	0.00205076	9.83105e-09	32.8745
ApoA	rs79137248	12	124346966	T	C	0.0339298	0.00377007	2.26204e-19	80.996
ApoA	rs838876	12	125259888	G	A	-0.0336939	0.00220274	8.08537e-53	233.979
ApoA	rs511709	13	49514788	C	A	0.0150465	0.0020561	2.51768e-13	53.5528
ApoA	rs9604045	13	113927208	T	G	0.016292	0.00243002	2.02116e-11	44.9499
ApoA	rs56398830	13	103701690	A	G	0.0575549	0.00972892	3.30157e-09	34.9974
ApoA	rs12867032	13	30963923	A	T	-0.0285357	0.00462319	6.73085e-10	38.0972
ApoA	rs13379043	14	74250126	C	T	0.0213382	0.00229643	1.51565e-20	86.3394
ApoA	rs12878213	14	24826201	A	T	0.0120577	0.0021546	2.19008e-08	31.3181
ApoA	rs34184867	14	100794159	G	C	-0.0149968	0.00203785	1.85097e-13	54.1568
ApoA	rs2111705	14	75261641	A	G	-0.0146829	0.0020271	4.37824e-13	52.4654
ApoA	rs16999141	14	92549586	A	G	0.0122656	0.00202433	1.36883e-09	36.7126
ApoA	rs367677	14	69273090	G	A	0.0174299	0.00237027	1.92975e-13	54.0747
ApoA	rs61980899	14	81676844	C	T	-0.0132161	0.002034	8.16394e-11	42.2187
ApoA	rs4553557	14	103309743	T	C	-0.0151604	0.00269002	1.74257e-08	31.7622
ApoA	rs2494748	14	105258892	T	C	-0.0323598	0.00208264	1.92132e-54	241.426
ApoA	rs28607776	15	58575005	G	A	-0.089134	0.00304993	9.33254e-188	854.097
ApoA	rs11071373	15	58646053	G	A	-0.0408243	0.00260251	1.87111e-55	246.067
ApoA	rs11632618	15	58724706	A	G	0.10936	0.00399836	1.04472e-164	748.089
ApoA	rs117911817	15	58854753	A	G	-0.0517138	0.0075761	8.73776e-12	46.5931
ApoA	rs7170463	15	41888918	G	A	0.0178306	0.0022062	6.36942e-16	65.3194
ApoA	rs12909187	15	75457873	C	T	0.0161056	0.00212096	3.11315e-14	57.6619
ApoA	rs8039305	15	91422543	C	T	0.0127847	0.00205003	4.47858e-10	38.892
ApoA	rs11161243	15	26105761	G	A	0.011686	0.00207494	1.7818e-08	31.7191
ApoA	rs55707100	15	43820717	T	C	-0.0756969	0.00653361	4.86519e-31	134.23
ApoA	rs35511894	15	58723709	T	C	0.122457	0.00763305	6.39882e-58	257.378
ApoA	rs1531817	15	101906737	A	C	0.0149842	0.00218236	6.60085e-12	47.1427
ApoA	rs792902	15	58716044	G	A	-0.0813686	0.00212159	1e-200	1470.93
ApoA	rs6494386	15	63337532	G	A	0.0143282	0.00204509	2.45019e-12	49.0861
ApoA	rs34955778	16	15139594	C	T	-0.0127634	0.00208162	8.70803e-10	37.595
ApoA	rs33042	16	28139077	A	G	0.0167852	0.00239807	2.5698e-12	48.9925
ApoA	rs62038121	16	56357031	T	C	0.019647	0.00329146	2.38578e-09	35.63
ApoA	rs78849254	16	56374137	A	C	0.0347506	0.00579626	2.03044e-09	35.9442
ApoA	rs4783961	16	56994894	A	G	0.0727141	0.00205131	1e-200	1256.54
ApoA	rs4330777	16	57235644	A	G	-0.0193123	0.00205526	5.63897e-21	88.2947
ApoA	rs35282635	16	57594611	T	C	-0.0390326	0.00678264	8.67521e-09	33.1175
ApoA	rs141859350	16	68138715	A	G	-0.0753162	0.00542677	8.53493e-44	192.617
ApoA	rs35909200	16	72156666	G	T	0.0199518	0.00281843	1.45144e-12	50.1129
ApoA	rs12922388	16	88073699	T	G	-0.0136654	0.0020778	4.80507e-11	43.2551
ApoA	rs5816505	16	29937081	GA	G	-0.0124036	0.00206406	1.86312e-09	36.1119
ApoA	rs8052978	16	56814847	A	G	0.0404998	0.0020815	2.54214e-84	378.576
ApoA	rs5882	16	57016092	A	G	-0.0828031	0.00220438	1e-200	1410.98
ApoA	rs62037266	16	57068931	A	C	0.0382569	0.00346901	2.79383e-28	121.621
ApoA	rs113563886	16	67947158	C	T	0.0560867	0.00321488	3.69573e-68	304.362
ApoA	rs4969141	17	76391653	T	C	0.028706	0.0020255	1.35925e-45	200.854
ApoA	rs11078597	17	1618363	C	T	0.0149906	0.0025941	7.52714e-09	33.3937
ApoA	rs2518026	17	8052363	C	T	-0.0134686	0.00209552	1.29873e-10	41.3106
ApoA	rs34138141	17	40781561	T	G	-0.0186443	0.00224621	1.03825e-16	68.8956
ApoA	rs16953523	17	453534	A	G	-0.0157042	0.00283652	3.08702e-08	30.6521
ApoA	rs241780	17	26628747	A	G	0.0207742	0.00206468	8.15831e-24	101.238
ApoA	rs8072409	17	28802359	C	T	0.0156431	0.00202047	9.76338e-15	59.9433
ApoA	rs72836561	17	41926126	T	C	-0.140238	0.00573144	3.22849e-132	598.693
ApoA	rs78378222	17	7571752	G	T	-0.0721792	0.00925412	6.20583e-15	60.8351
ApoA	rs12943658	17	66469190	T	C	-0.0146668	0.00260622	1.82709e-08	31.67
ApoA	rs112001035	17	66823805	A	G	-0.0503573	0.00428097	6.05062e-32	138.37
ApoA	rs681869	18	2981398	T	C	-0.0175579	0.00222433	2.93697e-15	62.3084
ApoA	rs76856822	18	46902576	C	T	0.0558664	0.0078054	8.22243e-13	51.2284
ApoA	rs150237291	18	46781014	C	T	0.0556783	0.00690228	7.22603e-16	65.0709
ApoA	rs77960347	18	47109955	G	A	0.333341	0.00880296	1e-200	1433.9
ApoA	rs2298624	18	47429022	T	C	0.0336539	0.00298725	1.93464e-29	126.919
ApoA	rs4940926	18	57732418	C	T	0.0221495	0.00230301	6.73597e-22	92.4988
ApoA	rs4939883	18	47167214	C	T	0.0990553	0.00264147	1e-200	1406.25
ApoA	rs11432038	18	19666877	CA	C	-0.018826	0.00237288	2.1252e-15	62.9455
ApoA	rs7251640	19	18614935	C	T	0.0153976	0.0025852	2.58422e-09	35.4746
ApoA	rs10404380	19	8466254	A	C	-0.024749	0.00208615	1.83105e-32	140.742
ApoA	rs2965169	19	45251156	C	A	0.0191323	0.0020841	4.30626e-20	84.2747
ApoA	rs168453	19	4147641	A	G	0.0114288	0.00205772	2.79023e-08	30.8481
ApoA	rs76213248	19	11269893	T	C	0.0227286	0.0020695	4.63127e-28	120.619
ApoA	rs1645788	19	54808174	G	A	0.0385677	0.00242293	4.7687e-57	253.376
ApoA	rs4807462	19	3408665	T	A	-0.0126009	0.00212772	3.17534e-09	35.0731
ApoA	rs2278426	19	11350488	T	C	-0.109237	0.00558295	3.004e-85	382.835
ApoA	rs144311893	19	45423944	T	C	0.120572	0.00708382	5.76235e-65	289.706
ApoA	rs12976395	19	45441907	C	G	0.0376225	0.00218317	1.50107e-66	296.975
ApoA	rs56945014	19	52436172	G	A	-0.015498	0.00247927	4.0769e-10	39.0754
ApoA	rs2236252	20	17597531	T	C	-0.0267399	0.00269763	3.6779e-23	98.255
ApoA	rs6066427	20	46276663	T	G	0.0139541	0.00234512	2.67683e-09	35.4057
ApoA	rs2424993	20	33104592	C	G	-0.017276	0.00220287	4.41774e-15	61.5047
ApoA	rs151235402	20	569164	T	C	-0.0473902	0.00816843	6.5675e-09	33.6589
ApoA	rs74963256	20	51588847	C	T	-0.0207771	0.00350554	3.08653e-09	35.1285
ApoA	rs4809221	20	62372706	A	G	-0.0152913	0.00215263	1.21591e-12	50.4603
ApoA	rs6035986	20	21894764	T	G	-0.0111867	0.00204558	4.53294e-08	29.9069
ApoA	rs6057911	20	30061695	G	C	0.0174852	0.00300861	6.18344e-09	33.7761
ApoA	rs4239651	20	46340596	C	T	0.0252216	0.00248675	3.58179e-24	102.868
ApoA	rs9977268	21	46907287	T	C	-0.0205508	0.00252986	4.53733e-16	65.9879
ApoA	rs9608972	22	30931307	C	T	-0.0166309	0.00235595	1.67533e-12	49.831
ApoA	rs4820346	22	39125074	G	C	0.0143128	0.00219267	6.68344e-11	42.6091
ApoA	rs11089620	22	21922456	G	C	-0.0315199	0.00257716	2.13599e-34	149.585
ApoB	rs112693563	1	45237714	C	T	0.0150396	0.00259816	7.09921e-09	33.5074
ApoB	rs139003571	1	55624236	A	C	-0.0402066	0.00677996	3.02559e-09	35.1674
ApoB	rs3935011	1	246891269	C	T	0.0122947	0.00209573	4.44969e-09	34.4164
ApoB	rs12750160	1	55674000	T	C	-0.22335	0.00982997	2.75423e-114	516.259
ApoB	rs604349	1	109839392	G	A	0.102316	0.00354927	9.77237e-183	831.015
ApoB	rs144926613	1	182125704	TTGGAGGGCAGACTAGCCCAGGCCC	T	0.013622	0.00223211	1.04253e-09	37.2435
ApoB	rs6667939	1	198994619	T	C	0.0144862	0.00234556	6.574e-10	38.1431
ApoB	rs35243054	1	25821671	T	G	-0.0287534	0.002106	1.93598e-42	186.407
ApoB	rs80186584	1	55429135	T	C	-0.0215043	0.00360365	2.41113e-09	35.6095
ApoB	rs28631087	1	235109214	C	T	-0.01483	0.00256632	7.52714e-09	33.3934
ApoB	rs505151	1	55529187	A	G	-0.0681553	0.00597233	3.64838e-30	130.23
ApoB	rs12239737	1	63086001	A	T	-0.0308385	0.00224627	6.83125e-43	188.479
ApoB	rs2269340	1	110172236	C	T	0.0304903	0.00388497	4.21891e-15	61.5954
ApoB	rs10910476	1	234734956	T	C	0.0127896	0.00211528	1.48221e-09	36.5576
ApoB	rs478691	1	234847814	G	T	0.0352543	0.0021064	7.06968e-63	280.119
ApoB	rs4661712	1	16493225	A	G	0.0146767	0.00212767	5.27351e-12	47.5826
ApoB	rs77875082	1	55485042	A	G	0.0500484	0.00604734	1.27292e-16	68.4939
ApoB	rs17414716	1	55759138	G	A	-0.277944	0.0143297	8.28133e-84	376.219
ApoB	rs7554154	1	92933558	T	A	0.0124198	0.00210808	3.82648e-09	34.71
ApoB	rs55882046	1	109819981	T	C	-0.138962	0.00363313	1e-200	1462.95
ApoB	rs2784259	1	221032324	T	A	0.0165744	0.00223081	1.08793e-13	55.2014
ApoB	rs4846922	1	230307182	C	T	-0.0237771	0.00221497	6.99037e-27	115.234
ApoB	rs61737373	2	27423913	A	G	-0.0357295	0.00448782	1.7002e-15	63.3845
ApoB	rs6732162	2	204327211	C	T	0.0121406	0.0021095	8.65566e-09	33.1224
ApoB	rs1250229	2	216304384	C	T	0.0146095	0.00239307	1.02856e-09	37.27
ApoB	rs6709904	2	44080324	G	A	-0.0391807	0.0033302	5.89522e-32	138.422
ApoB	rs61260394	2	109282489	CTT	C	-0.0180984	0.00288757	3.66454e-10	39.284
ApoB	rs17050272	2	121306440	A	G	-0.0234887	0.00212647	2.29615e-28	122.011
ApoB	rs4663334	2	234674924	T	C	0.0180053	0.0032156	2.15139e-08	31.3528
ApoB	rs59104589	2	242237902	T	C	-0.0149961	0.00217784	5.74778e-12	47.4138
ApoB	rs13396400	2	21502727	G	A	0.0370636	0.00214877	1.14393e-66	297.519
ApoB	rs34004783	2	26916846	G	C	0.0133487	0.00220934	1.52258e-09	36.505
ApoB	rs58839393	2	43490619	T	A	0.0177369	0.00287209	6.59113e-10	38.1381
ApoB	rs7557067	2	21208211	G	A	-0.0820184	0.00249894	1e-200	1077.24
ApoB	rs150474434	2	118845121	A	G	-0.0338761	0.00348774	2.65705e-22	94.3406
ApoB	rs7601153	2	158447571	G	C	-0.012359	0.00213693	7.31408e-09	33.4492
ApoB	rs28689500	2	169831376	T	G	-0.0214967	0.00214942	1.50626e-23	100.023
ApoB	rs12693968	2	203302627	A	G	0.0201026	0.00240037	5.53095e-17	70.1371
ApoB	rs1848922	2	21471603	C	T	0.100128	0.00261678	1e-200	1464.12
ApoB	rs4671050	2	62988169	T	G	-0.0212247	0.00226092	6.13479e-21	88.1278
ApoB	rs12471768	2	64928603	C	T	0.0137952	0.00229673	1.89623e-09	36.0775
ApoB	rs10928522	2	135632862	A	C	0.0132355	0.00214743	7.11885e-10	37.9877
ApoB	rs143380194	3	52520867	T	C	-0.0452646	0.00819063	3.26896e-08	30.541
ApoB	rs13076933	3	12327431	G	T	-0.0179489	0.00238302	4.99689e-14	56.731
ApoB	rs11709868	3	142648844	T	G	-0.0147677	0.0022764	8.73776e-11	42.0851
ApoB	rs9864824	3	58394835	T	C	-0.0277462	0.00377751	2.05589e-13	53.9505
ApoB	rs55921103	3	69810294	T	G	0.0128087	0.00219316	5.21039e-09	34.109
ApoB	rs78946096	3	132188163	G	A	-0.037476	0.00444092	3.20627e-17	71.2132
ApoB	rs9833162	3	136035737	G	A	0.0139485	0.00219091	1.93353e-10	40.5327
ApoB	rs9837622	3	32514647	A	T	-0.0343059	0.00397771	6.43576e-18	74.3826
ApoB	rs9841897	3	122282569	C	T	0.019056	0.00284794	2.21411e-11	44.7715
ApoB	rs743689	4	2790799	G	A	0.0135841	0.00226652	2.05551e-09	35.9205
ApoB	rs9884390	4	69373407	C	T	0.0228797	0.00246896	1.91514e-20	85.8761
ApoB	rs1471251	4	87976359	T	A	0.0141165	0.00212558	3.11028e-11	44.1062
ApoB	rs35944082	4	26095314	G	A	0.0135451	0.0022555	1.90911e-09	36.0644
ApoB	rs72663045	4	74177397	G	T	0.042973	0.00742928	7.28232e-09	33.4578
ApoB	rs278981	4	40428010	C	T	0.013855	0.00239394	7.1425e-09	33.4955
ApoB	rs58148580	4	124758773	T	C	0.0217193	0.00331847	5.94977e-11	42.8367
ApoB	rs3010266	5	71965007	A	G	-0.0152751	0.00238758	1.57707e-10	40.931
ApoB	rs7707394	5	74472939	A	G	0.0354967	0.00216968	3.67198e-60	267.661
ApoB	rs12916	5	74656539	C	T	0.054585	0.00211937	2.8119e-146	663.335
ApoB	rs11242113	5	131777234	A	G	-0.0195765	0.00266702	2.13255e-13	53.8788
ApoB	rs116734477	5	52095024	T	C	-0.0628563	0.005242	3.96643e-33	143.782
ApoB	rs7734476	5	122848876	A	G	0.0201727	0.00208623	4.06443e-22	93.4983
ApoB	rs12657266	5	156396003	T	C	0.0324283	0.00215627	4.07286e-51	226.174
ApoB	rs3822855	6	116316882	T	G	0.0169222	0.00212145	1.50245e-15	63.628
ApoB	rs79220007	6	26098474	C	T	-0.0511613	0.00388863	1.55848e-39	173.097
ApoB	rs9968920	6	127529209	T	C	0.0190593	0.00210419	1.33107e-19	82.0435
ApoB	rs9399136	6	135402339	C	T	-0.014648	0.00238204	7.78108e-10	37.8145
ApoB	rs12179053	6	160711566	T	C	-0.0206696	0.00239684	6.48336e-18	74.368
ApoB	rs117733303	6	160922870	G	A	0.0859821	0.00767758	4.11813e-29	125.42
ApoB	rs74706015	6	52494476	A	T	-0.0174042	0.00271184	1.3821e-10	41.1889
ApoB	rs74186130	6	32632859	G	C	0.0392091	0.00299786	4.3381e-39	171.061
ApoB	rs114863007	6	34729158	A	G	-0.0322323	0.00355234	1.15186e-19	82.3291
ApoB	rs6940837	6	42924969	G	A	-0.0195233	0.00208699	8.37915e-21	87.5116
ApoB	rs4946713	6	106374015	A	C	-0.0122904	0.0020925	4.2657e-09	34.4986
ApoB	rs12208357	6	160543148	T	C	0.0647484	0.00409695	2.9181e-56	249.768
ApoB	rs1061537	6	29937795	A	G	0.017298	0.00208353	1.02188e-16	68.9275
ApoB	rs28732146	6	31561353	A	T	0.0170804	0.00261098	6.07995e-11	42.7946
ApoB	rs636202	6	139843583	C	T	-0.0122253	0.00208291	4.37502e-09	34.4491
ApoB	rs146534110	6	160578069	T	G	0.0623354	0.00910682	7.65244e-12	46.8528
ApoB	rs3127580	6	160710851	T	C	0.0404321	0.00284707	8.99083e-46	201.677
ApoB	rs112758337	7	97977268	A	G	-0.0215955	0.00266846	5.8264e-16	65.4945
ApoB	rs10231964	7	21464575	A	G	0.0118669	0.00211633	2.05494e-08	31.4418
ApoB	rs150169808	7	21601659	GCTCT	G	0.0325278	0.00251866	3.71706e-38	166.79
ApoB	rs4585645	7	26036578	T	C	-0.0160239	0.00270198	3.02155e-09	35.17
ApoB	rs2073547	7	44582331	G	A	0.03063	0.00266416	1.36521e-30	132.182
ApoB	rs10953298	7	100216773	T	C	-0.018428	0.00246039	6.89446e-14	56.0981
ApoB	rs869412	7	1074134	C	T	-0.013832	0.00247903	2.4109e-08	31.132
ApoB	rs799157	7	73020301	C	T	-0.0444612	0.00510239	2.93833e-18	75.9303
ApoB	rs12539997	7	87131423	C	T	-0.0149063	0.00271451	3.98915e-08	30.1548
ApoB	rs9297994	8	59392324	A	G	-0.029548	0.00220098	4.31817e-41	180.229
ApoB	rs7821865	8	74907558	T	C	-0.0131012	0.00222332	3.80154e-09	34.7231
ApoB	rs28632048	8	144287835	G	A	0.0123274	0.00219187	1.86423e-08	31.631
ApoB	rs7012814	8	9173358	A	G	0.020377	0.00209531	2.35722e-22	94.5766
ApoB	rs55831924	8	145031968	T	C	0.0176025	0.00217661	6.10942e-16	65.4015
ApoB	rs59328596	8	21928227	A	G	-0.0220274	0.00292797	5.35057e-14	56.597
ApoB	rs10112582	8	55433152	G	A	0.0222711	0.00260122	1.11122e-17	73.3043
ApoB	rs2737263	8	116667539	T	G	-0.0183268	0.00230601	1.90502e-15	63.1613
ApoB	rs3860846	8	126631687	T	C	0.0138266	0.00235605	4.39663e-09	34.4399
ApoB	rs6475606	9	22081850	T	C	-0.018218	0.00207771	1.81384e-18	76.8832
ApoB	rs115478735	9	136149711	T	A	0.04033	0.00267603	2.51942e-51	227.13
ApoB	rs3780181	9	2640759	G	A	-0.0237368	0.00418252	1.38484e-08	32.2083
ApoB	rs6560499	9	78730766	A	G	-0.0135684	0.00211097	1.29652e-10	41.3136
ApoB	rs10818090	9	100561486	T	C	0.0123785	0.0022132	2.23157e-08	31.282
ApoB	rs10448340	9	139320069	G	T	-0.0175299	0.00222253	3.08674e-15	62.2105
ApoB	rs581080	9	15305378	C	G	0.0161746	0.00270289	2.1749e-09	35.8105
ApoB	rs16926246	10	71093392	T	C	-0.021238	0.00307655	5.08511e-12	47.654
ApoB	rs76998820	10	103877902	C	T	0.0234835	0.00408769	9.19496e-09	33.0042
ApoB	rs1277762	10	18494666	T	C	0.0156977	0.00287097	4.55816e-08	29.8961
ApoB	rs12263369	10	94823343	T	C	0.0238719	0.00211142	1.2249e-29	127.828
ApoB	rs2149109	10	94917819	A	G	0.0137657	0.00214474	1.37756e-10	41.1953
ApoB	rs76786359	10	52380642	G	A	0.0421323	0.00676887	4.83348e-10	38.7434
ApoB	rs72823013	10	115786233	A	G	-0.0216815	0.00311953	3.64586e-12	48.3059
ApoB	rs10794579	10	124686656	C	T	0.0153476	0.00210105	2.77843e-13	53.3591
ApoB	rs174564	11	61588305	G	A	-0.0471035	0.00217973	1.45546e-103	466.983
ApoB	rs7108486	11	5677158	C	T	-0.044877	0.00689498	7.58228e-11	42.3625
ApoB	rs4567498	11	5691005	G	A	0.0169447	0.00301067	1.82066e-08	31.6768
ApoB	rs2428019	11	113678423	A	C	-0.0139689	0.00243152	9.19581e-09	33.0042
ApoB	rs10832963	11	18664241	G	T	0.0214347	0.00239211	3.22998e-19	80.292
ApoB	rs7952602	11	126233669	C	G	0.0418234	0.00305461	1.13501e-42	187.468
ApoB	rs11601507	11	5701074	A	C	0.0415911	0.00407201	1.7183e-24	104.324
ApoB	rs141469619	11	116714293	G	A	0.0760032	0.0109325	3.60081e-12	48.3309
ApoB	rs624259	11	126187868	A	G	-0.0139519	0.00210308	3.26663e-11	44.0104
ApoB	rs2122982	12	57781893	A	G	-0.0193044	0.00241901	1.45982e-15	63.685
ApoB	rs11057397	12	124419728	T	C	-0.019416	0.00219862	1.03753e-18	77.9865
ApoB	rs35882350	12	623129	G	A	0.0135289	0.00236033	9.93665e-09	32.8533
ApoB	rs61754230	12	72179446	T	C	0.043025	0.00744575	7.53859e-09	33.3906
ApoB	rs112403212	12	125303254	T	C	0.0217758	0.00301947	5.52205e-13	52.01
ApoB	rs1169292	12	121426478	T	C	0.0223061	0.00225457	4.43302e-23	97.8858
ApoB	rs11047939	12	9061971	A	G	0.0148913	0.00249424	2.36848e-09	35.6442
ApoB	rs7328654	13	32954561	A	G	-0.0238728	0.00207697	1.41351e-30	132.113
ApoB	rs10459326	13	51079907	A	G	0.0135355	0.00241919	2.20521e-08	31.3046
ApoB	rs9568434	13	51081962	A	G	0.0135721	0.00241909	2.01841e-08	31.4768
ApoB	rs11621792	14	24871926	T	C	0.0211075	0.00209793	8.20729e-24	101.226
ApoB	rs12164868	14	70787774	A	T	0.0261345	0.002947	7.43704e-19	78.6445
ApoB	rs17580	14	94847262	A	T	0.0350653	0.00482099	3.50348e-13	52.9033
ApoB	rs633695	15	58725839	G	A	0.0165084	0.00229386	6.16453e-13	51.7936
ApoB	rs11455171	15	64177300	CG	C	0.0126362	0.00224811	1.90055e-08	31.5935
ApoB	rs4965894	15	102069043	C	T	-0.011757	0.002123	3.06069e-08	30.6685
ApoB	rs261290	15	58678720	C	T	-0.0211467	0.00218412	3.59584e-22	93.7416
ApoB	rs4328458	16	86424293	A	G	0.0118233	0.00209358	1.62896e-08	31.8932
ApoB	rs2334879	16	71653767	C	T	0.0175886	0.00215844	3.67705e-16	66.4022
ApoB	rs12445804	16	11706100	A	G	0.0227167	0.00399072	1.25291e-08	32.4032
ApoB	rs1561139	16	56852822	T	G	-0.0140302	0.00210426	2.60136e-11	44.4559
ApoB	rs3764261	16	56993324	A	C	-0.0477674	0.00221882	8.45279e-103	463.467
ApoB	rs9916193	17	18057215	G	C	0.0153796	0.00261288	3.95458e-09	34.6458
ApoB	rs6504487	17	65123352	A	C	0.0122596	0.00207974	3.7518e-09	34.7484
ApoB	rs2058122	17	27663848	C	T	0.0222177	0.00298135	9.17698e-14	55.5357
ApoB	rs72631343	17	67191270	G	C	-0.0276251	0.00311062	6.63132e-19	78.8704
ApoB	rs1047743	17	73790093	G	C	-0.0134228	0.00222718	1.67217e-09	36.3225
ApoB	rs9894946	17	7571080	G	A	-0.0188613	0.00289706	7.49031e-11	42.3866
ApoB	rs149394327	17	64228995	C	G	0.0692207	0.00615276	2.30675e-29	126.57
ApoB	rs78173576	17	7217099	G	T	-0.0349012	0.00557788	3.92274e-10	39.151
ApoB	rs704	17	26694861	A	G	0.0188094	0.00207785	1.39959e-19	81.9448
ApoB	rs55714927	17	7080316	T	C	-0.0337658	0.002636	1.45077e-37	164.083
ApoB	rs10445374	17	45662383	C	T	-0.0286114	0.00208191	5.62082e-43	188.866
ApoB	rs370450143	17	46485216	CAA	C	-0.014479	0.00250481	7.44818e-09	33.4139
ApoB	rs77542162	17	67081278	G	A	0.118335	0.0069293	2.18172e-65	291.64
ApoB	rs7250652	19	11302606	G	A	0.0181694	0.00218151	8.16394e-17	69.3692
ApoB	rs11668861	19	45380970	T	G	0.057239	0.0021805	7.07946e-152	689.084
ApoB	rs17875622	19	45813629	C	T	-0.0634261	0.00511199	2.38506e-35	153.942
ApoB	rs35081008	19	58662235	T	C	-0.0334555	0.00306975	1.1722e-27	118.776
ApoB	rs11668477	19	11195030	G	A	-0.1011	0.00266216	1e-200	1442.23
ApoB	rs62116311	19	44961510	A	G	-0.103313	0.00802165	5.89386e-38	165.876
ApoB	rs73013176	19	11147526	C	T	-0.177201	0.010262	8.24898e-67	298.173
ApoB	rs73035978	19	44522357	C	T	0.0242891	0.00342831	1.39187e-12	50.1953
ApoB	rs2965101	19	45237812	C	T	-0.0870835	0.00231782	1e-200	1411.6
ApoB	rs62130696	19	10436185	A	G	-0.038932	0.00622909	4.10374e-10	39.0629
ApoB	rs62120565	19	45197027	C	A	-0.121835	0.00401432	1e-200	921.128
ApoB	rs113139066	19	45512415	G	T	0.0774607	0.0117785	4.81726e-11	43.2497
ApoB	rs74796695	19	44805948	G	T	-0.0995173	0.00918077	2.23049e-27	117.5
ApoB	rs484195	19	45421877	G	A	0.0870217	0.0022666	1e-200	1474.03
ApoB	rs2618567	20	17844492	T	G	-0.0308793	0.0021928	4.89103e-45	198.306
ApoB	rs6072279	20	39755154	A	G	0.0278508	0.00208108	7.62079e-41	179.101
ApoB	rs969075	20	17792323	C	T	0.0159302	0.00220995	5.66109e-13	51.961
ApoB	rs6129620	20	39144286	A	T	-0.024683	0.00223035	1.81635e-28	122.476
ApoB	rs2256814	20	62373983	A	G	0.0149448	0.00261162	1.0502e-08	32.7461
ApoB	rs17569873	20	62896110	T	C	0.0191569	0.002586	1.28292e-13	54.8774
ApoB	rs73075609	20	5580789	T	C	0.0501184	0.00640855	5.25896e-15	61.161
ApoB	rs6037062	20	25202892	A	G	0.0134089	0.00208506	1.268e-10	41.357
ApoB	rs60517948	20	34124336	C	A	-0.0248179	0.00307433	6.88018e-16	65.1672
ApoB	rs2229742	21	16339172	C	G	-0.0196622	0.00340705	7.87862e-09	33.3048
ApoB	rs11088472	21	40699376	C	A	0.0178657	0.00209701	1.60066e-17	72.5837
ApoB	rs11911615	21	37553132	G	T	-0.0121759	0.00221964	4.12202e-08	30.091
ApoB	rs138354	22	41272143	C	T	-0.0124196	0.0020789	2.31324e-09	35.6901
ApoB	rs9616822	22	50840573	A	G	0.0155574	0.0021752	8.5428e-13	51.1535
TC	rs12740374	1	109817590	T	G	-0.0963675	0.00251806	1e-200	1464.63
TC	rs756637	1	110232801	G	A	0.0333688	0.00449344	1.11841e-13	55.1472
TC	rs1736567	1	171119200	C	G	-0.0119434	0.0021001	1.2925e-08	32.3427
TC	rs28631087	1	235109214	C	T	-0.019387	0.00256636	4.21114e-14	57.0671
TC	rs77875082	1	55485042	A	G	0.0429005	0.00604897	1.32008e-12	50.2993
TC	rs139003571	1	55624236	A	C	-0.0421854	0.00677914	4.88259e-10	38.7235
TC	rs3850634	1	63050598	G	T	-0.0528176	0.00218746	8.29851e-129	583.011
TC	rs12566829	1	113186876	G	A	-0.0323161	0.00556195	6.23965e-09	33.7585
TC	rs12067569	1	55528629	A	G	0.0640527	0.00640084	1.42102e-23	100.138
TC	rs12750160	1	55674000	T	C	-0.199402	0.00982551	1.44444e-91	411.859
TC	rs17414716	1	55759138	G	A	-0.258092	0.0143343	1.77296e-72	324.187
TC	rs1556562	1	93034023	T	G	0.0178034	0.00249396	9.42975e-13	50.9597
TC	rs115383270	1	161531340	A	G	0.0226674	0.00405926	2.34898e-08	31.1824
TC	rs6667939	1	198994619	T	C	0.0152688	0.00234554	7.52835e-11	42.3764
TC	rs10910476	1	234734956	T	C	0.0119964	0.00211524	1.41632e-08	32.1649
TC	rs7551124	1	23785760	T	C	0.0249011	0.00315866	3.18493e-15	62.1486
TC	rs115623213	1	45404313	A	G	-0.0283559	0.00515551	3.79551e-08	30.2513
TC	rs556107	1	234853059	T	C	0.0366302	0.00210169	4.97737e-68	303.767
TC	rs35243054	1	25821671	T	G	-0.0263374	0.002106	6.93426e-36	156.397
TC	rs72660548	1	55500978	G	C	0.0429832	0.00778019	3.30058e-08	30.5223
TC	rs79396670	1	55588142	A	G	-0.0341537	0.00563361	1.34036e-09	36.7538
TC	rs56236159	2	3636478	G	T	0.0180019	0.00310235	6.52695e-09	33.6709
TC	rs13020929	2	44327463	A	G	0.0137544	0.00210462	6.34746e-11	42.7106
TC	rs12471768	2	64928603	C	T	0.0140145	0.00229524	1.02219e-09	37.282
TC	rs61260394	2	109282489	CTT	C	-0.0167952	0.0028854	5.85855e-09	33.8812
TC	rs999669	2	121323370	C	T	0.0120448	0.00214911	2.08756e-08	31.411
TC	rs887829	2	234668570	T	C	-0.016817	0.00225174	8.11521e-14	55.7777
TC	rs4671050	2	62988169	T	G	-0.0173252	0.00225927	1.7402e-14	58.8058
TC	rs150474434	2	118845121	A	G	-0.0348014	0.00348612	1.81217e-23	99.6572
TC	rs4954192	2	135632981	T	C	0.0182967	0.00217542	4.07662e-17	70.7391
TC	rs35135293	2	20363666	T	C	-0.0219265	0.00210011	1.61734e-25	109.007
TC	rs6709904	2	44080324	G	A	-0.0366561	0.00332772	3.22107e-28	121.339
TC	rs7601153	2	158447571	G	C	-0.0119962	0.00213534	1.93259e-08	31.5612
TC	rs2287622	2	169830328	G	A	-0.0225317	0.00214202	7.06806e-26	110.647
TC	rs140798831	2	21149771	C	T	-0.0316519	0.002203	8.26038e-47	206.429
TC	rs141349995	2	118735502	T	TAGTC	-0.0338537	0.00379265	4.41164e-19	79.6759
TC	rs7569317	2	203527979	C	T	0.0208297	0.00209167	2.31846e-23	99.1699
TC	rs9289196	3	122268506	C	T	0.0173009	0.0027354	2.5353e-10	40.0033
TC	rs146194062	3	12271911	T	C	-0.0585927	0.0104955	2.36897e-08	31.166
TC	rs11709868	3	142648844	T	G	-0.0153165	0.00228351	1.98061e-11	44.9897
TC	rs9834932	3	32535382	G	A	-0.0303429	0.00365625	1.05075e-16	68.872
TC	rs3732359	3	119536429	A	G	-0.021	0.0025298	1.03205e-16	68.9075
TC	rs13076933	3	12327431	G	T	-0.0239058	0.00239016	1.49727e-23	100.035
TC	rs2526385	3	50181135	G	T	0.0175201	0.00262269	2.38616e-11	44.6251
TC	rs9864824	3	58394835	T	C	-0.0299338	0.00378947	2.80673e-15	62.3974
TC	rs4605553	3	69802902	A	G	0.0122065	0.0022012	2.93339e-08	30.7513
TC	rs113177823	3	132217703	A	G	-0.0412069	0.0046423	6.90558e-19	78.7904
TC	rs7624902	3	160004026	G	A	-0.0119339	0.00209333	1.19165e-08	32.5005
TC	rs11729857	4	120114100	G	C	-0.0173887	0.00314184	3.12011e-08	30.6313
TC	rs17369400	4	154224048	G	A	-0.0223119	0.00338634	4.43404e-11	43.4122
TC	rs9884390	4	69373407	C	T	0.0298351	0.00247632	1.9829e-33	145.158
TC	rs12657266	5	156396003	T	C	0.0373595	0.00216276	7.38414e-67	298.391
TC	rs2962487	5	39557336	G	A	0.0132461	0.0021872	1.39389e-09	36.6774
TC	rs3010266	5	71965007	A	G	-0.0145478	0.00239484	1.24242e-09	36.9013
TC	rs7707394	5	74472939	A	G	0.0381164	0.00217621	1.10078e-68	306.777
TC	rs12916	5	74656539	C	T	0.0583647	0.00212541	5.21195e-166	754.076
TC	rs116734477	5	52095024	T	C	-0.0346329	0.00525597	4.42079e-11	43.4182
TC	rs1500187	5	122824678	G	A	-0.0177291	0.00209356	2.48771e-17	71.7138
TC	rs79220007	6	26098474	C	T	-0.0489518	0.00389784	3.56041e-36	157.721
TC	rs35949145	6	79550618	CA	C	-0.012937	0.00208855	5.85531e-10	38.3687
TC	rs4599690	6	29880640	A	C	0.0326843	0.00430701	3.23296e-14	57.5873
TC	rs114863007	6	34729158	A	G	-0.0409674	0.0035601	1.21088e-30	132.42
TC	rs9399136	6	135402339	C	T	-0.0185025	0.00238768	9.24911e-15	60.0494
TC	rs12208357	6	160543148	T	C	0.0534195	0.00410572	1.0595e-38	169.286
TC	rs72548024	6	31800648	TA	T	0.0180141	0.00296574	1.2471e-09	36.8943
TC	rs74186130	6	32632859	G	C	0.0450367	0.00300506	8.93717e-51	224.609
TC	rs3822855	6	116316882	T	G	0.0234238	0.00212675	3.27491e-28	121.306
TC	rs146534110	6	160578069	T	G	0.0584569	0.00913224	1.54195e-10	40.9748
TC	rs12660253	6	30783704	G	A	0.0215994	0.0035798	1.60251e-09	36.4054
TC	rs1794519	6	32662473	C	A	-0.0338256	0.00294392	1.48115e-30	132.02
TC	rs3127580	6	160710851	T	C	0.0295055	0.00285345	4.63127e-25	106.922
TC	rs117733303	6	160922870	G	A	0.0649743	0.00769629	3.11172e-17	71.2722
TC	rs2021356	6	127105087	A	G	-0.0154149	0.00210592	2.4837e-13	53.5794
TC	rs12179053	6	160711566	T	C	-0.015671	0.00240294	6.95665e-11	42.5312
TC	rs118039278	6	160985526	A	G	0.0700315	0.00384492	3.99301e-74	331.751
TC	rs56130071	7	21598753	C	G	0.0295461	0.00252213	1.07127e-31	137.235
TC	rs1029534	7	28189083	G	T	0.0124546	0.00226945	4.06631e-08	30.1175
TC	rs2073547	7	44582331	G	A	0.0314927	0.00267184	4.56142e-32	138.931
TC	rs34828430	7	100334516	C	G	0.0343656	0.00558237	7.45624e-10	37.8975
TC	rs11772705	7	100298904	C	T	-0.0179634	0.0022997	5.665e-15	61.0147
TC	rs869412	7	1074134	C	T	-0.0179141	0.00248591	5.75043e-13	51.9301
TC	rs2389858	7	17908130	A	T	-0.0120881	0.00208181	6.37779e-09	33.7158
TC	rs836550	7	6440437	G	A	0.0187276	0.00212095	1.04833e-18	77.9657
TC	rs2737245	8	116658583	T	G	-0.0219766	0.00232076	2.81061e-21	89.6728
TC	rs9987289	8	9183358	G	A	0.0699363	0.00360261	6.02976e-84	376.852
TC	rs28615248	8	55451193	C	T	0.0215919	0.002626	1.99572e-16	67.6071
TC	rs13255048	8	18276640	A	G	0.0202703	0.00300839	1.60657e-11	45.3996
TC	rs6995041	8	61298005	G	C	0.0145314	0.0021674	2.02023e-11	44.9507
TC	rs1365041	8	6563868	T	G	0.0143031	0.00224765	1.9712e-10	40.4951
TC	rs330084	8	9152341	A	G	0.0214524	0.00351843	1.07972e-09	37.1753
TC	rs117139027	8	29024943	A	G	-0.0540496	0.007983	1.28263e-11	45.8409
TC	rs72638977	8	41540622	G	A	-0.0334253	0.00571129	4.84273e-09	34.2517
TC	rs4738684	8	59393273	G	A	-0.0320398	0.00220635	8.83894e-48	210.878
TC	rs55831924	8	145031968	T	C	0.0128112	0.00218116	4.26432e-09	34.4988
TC	rs2066714	9	107586753	C	T	0.033254	0.00312703	2.06158e-26	113.09
TC	rs2740488	9	107661742	C	A	-0.0454423	0.0023675	4.13523e-82	368.418
TC	rs73620883	9	131575063	A	G	-0.0217455	0.00317015	6.91194e-12	47.0521
TC	rs13286836	9	19289959	A	G	0.0233699	0.00409643	1.16391e-08	32.5464
TC	rs6560499	9	78730766	A	G	-0.0133169	0.00211936	3.31169e-10	39.4818
TC	rs115478735	9	136149711	T	A	0.053572	0.0026866	1.81468e-88	397.621
TC	rs3780181	9	2640759	G	A	-0.0255146	0.00419782	1.21649e-09	36.9428
TC	rs2297402	9	107579880	T	C	-0.0478912	0.00709013	1.43186e-11	45.625
TC	rs686030	9	15304782	A	C	0.0260241	0.00299234	3.41036e-18	75.6362
TC	rs6475606	9	22081850	T	C	-0.0192257	0.00208555	3.01231e-20	84.9812
TC	rs74500135	9	106603816	C	T	0.0637328	0.0110623	8.34949e-09	33.1921
TC	rs11789603	9	107647019	T	C	0.0469208	0.00336132	2.77141e-44	194.855
TC	rs11597086	10	101953705	C	A	0.0176185	0.00209265	3.79053e-17	70.8834
TC	rs10795464	10	17255095	A	G	0.0172481	0.00214457	8.7882e-16	64.6848
TC	rs16926246	10	71093392	T	C	-0.0243268	0.00308594	3.19374e-15	62.1434
TC	rs201920746	10	114014288	C	T	-0.0405678	0.00682911	2.84296e-09	35.2886
TC	rs117146235	10	5261830	G	A	-0.0225667	0.0032127	2.15278e-12	49.3396
TC	rs10794579	10	124686656	C	T	0.0165081	0.00210722	4.72389e-15	61.3726
TC	rs10900224	10	46024534	T	C	0.0177944	0.00241406	1.69161e-13	54.3339
TC	rs7080494	10	94846093	A	G	-0.0118675	0.00213219	2.6088e-08	30.9789
TC	rs2792735	10	113921825	A	G	-0.0248182	0.00232277	1.1995e-26	114.164
TC	rs7124487	11	2988323	T	C	-0.0151782	0.00258564	4.35281e-09	34.4591
TC	rs12364432	11	47902883	A	G	-0.018005	0.00219378	2.26152e-16	67.3597
TC	rs72997616	11	75474195	A	C	-0.0264226	0.00359422	1.9611e-13	54.0433
TC	rs145184406	11	103870641	A	T	-0.018198	0.00266223	8.16394e-12	46.7257
TC	rs10832963	11	18664241	G	T	0.0185493	0.00239846	1.04376e-14	59.8122
TC	rs2715791	11	113683860	C	T	-0.0176795	0.00314285	1.85195e-08	31.6441
TC	rs71490145	11	5691528	T	C	-0.0216226	0.00364116	2.87879e-09	35.2644
TC	rs174564	11	61588305	G	A	-0.0453385	0.00218557	1.37499e-95	430.333
TC	rs11218755	11	122557750	G	A	0.0122982	0.00219056	1.9752e-08	31.519
TC	rs4055121	11	126232337	T	C	0.031396	0.00306294	1.18005e-24	105.068
TC	rs4883201	12	9082581	G	A	-0.0283984	0.00344293	1.6062e-16	68.0348
TC	rs9669273	12	123841816	C	T	-0.0263004	0.00360618	3.02831e-13	53.19
TC	rs4766602	12	109890510	C	T	0.015413	0.00215864	9.32395e-13	50.9817
TC	rs1169294	12	121426594	A	G	0.0270427	0.00226216	6.15886e-33	142.907
TC	rs11057865	12	125338777	A	G	-0.0151952	0.002422	3.52306e-10	39.3609
TC	rs7969023	12	26803949	C	T	0.0127691	0.00212919	2.00803e-09	35.966
TC	rs9669354	12	50715252	T	G	-0.0195781	0.00218872	3.71878e-19	80.013
TC	rs838913	12	125285953	C	T	-0.0169694	0.00208349	3.80277e-16	66.3361
TC	rs201796	13	50956096	T	C	-0.013038	0.0021558	1.46757e-09	36.5767
TC	rs76428106	13	28604007	C	T	-0.0749173	0.00957018	4.9488e-15	61.2807
TC	rs59214163	13	32980756	A	G	-0.0190507	0.00271365	2.21309e-12	49.2849
TC	rs6602912	13	114546549	G	T	0.0231939	0.00230932	9.80167e-24	100.874
TC	rs11846741	14	64238580	G	A	0.0223167	0.00388568	9.28389e-09	32.9857
TC	rs34752362	14	75232306	A	G	-0.0145157	0.0020915	3.91111e-12	48.1682
TC	rs11621792	14	24871926	T	C	0.0181385	0.00210355	6.53431e-18	74.3528
TC	rs145730801	14	94768196	C	T	0.0289197	0.00509375	1.36691e-08	32.2339
TC	rs261290	15	58678720	C	T	-0.0521658	0.00219219	3.65595e-125	566.259
TC	rs633695	15	58725839	G	A	0.0416986	0.00230253	2.6644e-73	327.969
TC	rs11455171	15	64177300	CG	C	0.0136455	0.00225694	1.4847e-09	36.5543
TC	rs11641811	16	71635836	A	C	0.0203003	0.00208631	2.2413e-22	94.6776
TC	rs34042070	16	72101525	G	C	0.0466548	0.00268708	1.58234e-67	301.461
TC	rs74035509	16	88567333	T	C	0.0215811	0.0039243	3.81171e-08	30.2429
TC	rs35782593	16	11633767	G	C	-0.012321	0.00210256	4.62818e-09	34.3396
TC	rs183130	16	56991363	T	C	0.0416639	0.00222661	3.96917e-78	350.132
TC	rs11653826	17	27653016	T	C	-0.0292678	0.00353779	1.30707e-16	68.441
TC	rs149394327	17	64228995	C	G	0.0469512	0.00616549	2.6333e-14	57.9907
TC	rs12450323	17	37972708	T	G	-0.0157693	0.00262122	1.78752e-09	36.1924
TC	rs2611867	17	45664861	G	A	-0.0242621	0.00208916	3.52696e-31	134.869
TC	rs72853625	17	67205974	A	G	-0.0500457	0.00877753	1.18708e-08	32.5079
TC	rs55714927	17	7080316	T	C	-0.0235614	0.00264264	4.84172e-19	79.4925
TC	rs9894946	17	7571080	G	A	-0.0204734	0.002904	1.78813e-12	49.7035
TC	rs72836561	17	41926126	T	C	-0.0412704	0.00591492	3.00815e-12	48.6833
TC	rs77542162	17	67081278	G	A	0.110813	0.0069454	2.63451e-57	254.558
TC	rs17561950	17	76392144	A	G	0.0227388	0.00209967	2.48886e-27	117.282
TC	rs4468717	18	3457606	T	C	0.0224467	0.00388715	7.71347e-09	33.3459
TC	rs113602013	18	57919710	A	G	-0.0125227	0.00226901	3.40926e-08	30.4595
TC	rs77960347	18	47109955	G	A	0.17061	0.00901917	8.3618e-80	357.829
TC	rs79120103	18	19640350	G	A	-0.0345039	0.00606554	1.2815e-08	32.3592
TC	rs9304381	18	47158234	T	C	0.0471772	0.00271199	8.88383e-68	302.613
TC	rs2298624	18	47429022	T	C	0.018747	0.00306886	1.0039e-09	37.3172
TC	rs57215491	19	33798469	C	T	-0.0176835	0.00312996	1.60668e-08	31.9197
TC	rs112450640	19	45296364	A	G	-0.284644	0.00764455	1e-200	1386.44
TC	rs140824606	19	45311084	A	G	0.10539	0.00723503	4.5772e-48	212.187
TC	rs73045691	19	45440529	A	G	0.014465	0.00241915	2.24001e-09	35.7529
TC	rs17699030	19	11330942	G	A	-0.0758926	0.00590473	8.28896e-38	165.196
TC	rs62117204	19	45242967	T	C	-0.153157	0.00409338	1e-200	1399.94
TC	rs62118471	19	45691049	C	T	-0.119771	0.00693485	7.79471e-67	298.283
TC	rs11668477	19	11195030	G	A	-0.0911651	0.00260667	1e-200	1223.17
TC	rs60049679	19	45429708	C	G	0.110548	0.00434555	9.24698e-143	647.161
TC	rs35511051	19	58665817	A	C	-0.0212262	0.00261148	4.36214e-16	66.0649
TC	rs2741991	19	2802092	C	T	0.0168083	0.00232296	4.63127e-13	52.3557
TC	rs73013176	19	11147526	C	T	-0.162631	0.0100478	6.35624e-59	261.978
TC	rs148601586	19	45346666	G	C	0.110663	0.00928978	1.02141e-32	141.904
TC	rs224424	20	34147998	G	A	-0.0259131	0.00256602	5.60661e-24	101.981
TC	rs1883711	20	39179822	C	G	0.0951312	0.00608992	5.22998e-55	244.019
TC	rs6093446	20	39780932	A	G	0.0195907	0.00230179	1.72385e-17	72.4383
TC	rs438568	20	12958687	G	A	0.0131101	0.00213365	8.02509e-10	37.7542
TC	rs2273473	20	25229231	G	C	0.0117386	0.0020835	1.75995e-08	31.7428
TC	rs112756706	20	62362850	T	A	0.0177537	0.0024763	7.53009e-13	51.401
TC	rs2618567	20	17844492	T	G	-0.0212669	0.00219833	3.88419e-22	93.5885
TC	rs4818025	21	40709171	G	A	0.0127391	0.00210721	1.48943e-09	36.5479
TC	rs7275804	21	37553209	C	T	-0.0125049	0.00222582	1.93055e-08	31.5632
TC	rs5753138	22	30836392	C	G	-0.0132604	0.00237556	2.3775e-08	31.1588
TC	rs138352	22	41268925	G	T	-0.0133633	0.00219964	1.23814e-09	36.9083
TC	rs5754102	22	21916272	A	C	-0.0255143	0.00272118	6.84069e-21	87.9129
HDL	rs34712273	1	924528	A	C	-0.0131813	0.00198998	3.50026e-11	43.8752
HDL	rs3131696	1	40441964	A	T	0.0120336	0.00220619	4.91134e-08	29.7513
HDL	rs140584594	1	110232983	G	A	0.031718	0.00219255	1.98016e-47	209.273
HDL	rs198325	1	150937405	T	C	0.0194958	0.00235745	1.34091e-16	68.3907
HDL	rs3747973	1	205677148	G	A	0.0134167	0.00199173	1.62555e-11	45.3764
HDL	rs351379	1	212423789	T	G	0.0121155	0.00202122	2.04574e-09	35.9299
HDL	rs2281718	1	230297778	T	A	0.0604348	0.00201049	1.63305e-198	903.588
HDL	rs2298632	1	23710475	T	C	0.0126329	0.00199227	2.28339e-10	40.2077
HDL	rs66534838	1	93791653	T	TTC	0.0237134	0.00352708	1.77746e-11	45.2019
HDL	rs771481	1	93846653	A	T	0.0285976	0.00252381	9.20238e-30	128.394
HDL	rs75246752	1	145630111	C	G	-0.0539343	0.00863848	4.27898e-10	38.9812
HDL	rs1771582	1	161614490	G	T	0.0142951	0.00203455	2.12276e-12	49.3671
HDL	rs4650994	1	178515312	A	G	-0.0203661	0.00195461	2.01976e-25	108.566
HDL	rs1779809	1	182145545	T	C	-0.0247036	0.00207689	1.26386e-32	141.479
HDL	rs141440048	1	182328198	T	C	0.0459719	0.00768655	2.22009e-09	35.7703
HDL	rs7546242	1	66093030	T	C	0.0131506	0.00202668	8.65566e-11	42.1037
HDL	rs646776	1	109818530	T	C	-0.0286243	0.00235229	4.56352e-34	148.077
HDL	rs4323719	1	219677532	T	C	-0.0172504	0.00197021	2.02955e-18	76.6608
HDL	rs558971	1	234853406	G	A	0.0169648	0.0019632	5.55265e-18	74.6738
HDL	rs72630915	1	2980578	T	C	-0.0143819	0.00255928	1.91505e-08	31.5789
HDL	rs1168114	1	63156043	G	A	0.0139866	0.00205213	9.38642e-12	46.4531
HDL	rs12045101	1	110267651	T	C	-0.016034	0.00229453	2.78997e-12	48.8311
HDL	rs185073199	1	145536716	A	T	-0.0621016	0.0102708	1.48109e-09	36.5592
HDL	rs4950978	1	205024573	T	C	-0.0137339	0.00236077	5.97077e-09	33.8439
HDL	rs34237080	1	235035188	T	C	-0.021515	0.00368761	5.39834e-09	34.0402
HDL	rs676210	2	21231524	A	G	0.0599317	0.00242205	3.58096e-135	612.276
HDL	rs10460585	2	85555262	G	T	0.0128916	0.00200313	1.22874e-10	41.4186
HDL	rs7583067	2	100796850	T	C	0.0157565	0.00230151	7.58578e-12	46.8699
HDL	rs4309533	2	128588605	A	G	-0.0156071	0.00269918	7.37344e-09	33.4334
HDL	rs11894589	2	188293391	T	C	0.0117309	0.00214743	4.68738e-08	29.8418
HDL	rs6705285	2	66709468	T	G	0.0108553	0.00197254	3.72975e-08	30.2853
HDL	rs17041868	2	111894720	C	T	-0.0259151	0.0039819	7.60501e-11	42.357
HDL	rs1544913	2	203484781	C	T	-0.0208462	0.00213602	1.68229e-22	95.2452
HDL	rs6710091	2	239597	G	C	0.0153785	0.00204627	5.67283e-14	56.481
HDL	rs66733826	2	23582135	C	T	0.0131501	0.00231915	1.42623e-08	32.1514
HDL	rs6718037	2	48349191	G	T	-0.0116906	0.00197352	3.14746e-09	35.0906
HDL	rs3769159	2	174070111	A	C	0.0145545	0.00242277	1.88556e-09	36.0886
HDL	rs78058190	2	219699999	A	G	-0.077146	0.00501273	1.90985e-53	236.853
HDL	rs2943645	2	227099180	T	C	-0.04504	0.00204269	9.68278e-108	486.174
HDL	rs907866	2	20371380	A	G	-0.0183126	0.00196957	1.4345e-20	86.4484
HDL	rs57074291	2	227229344	G	C	0.0141305	0.0022257	2.1704e-10	40.3071
HDL	rs6542680	2	3640142	T	C	-0.0264511	0.00256426	6.01035e-25	106.405
HDL	rs17326656	2	48962291	T	G	-0.0210604	0.00229941	5.2348e-20	83.8881
HDL	rs9646934	2	111822002	G	C	0.0121652	0.00210991	8.13055e-09	33.2438
HDL	rs1446585	2	136407479	G	A	0.019988	0.00234189	1.40185e-17	72.846
HDL	rs4675812	2	242395674	A	G	0.0156207	0.00198268	3.31131e-15	62.072
HDL	rs17663165	3	71677981	A	C	0.0153533	0.00198009	8.91661e-15	60.122
HDL	rs1225056	3	131638630	A	C	-0.012639	0.00221739	1.19848e-08	32.4894
HDL	rs76880877	3	185802628	C	A	-0.0288303	0.00285041	4.7676e-24	102.302
HDL	rs2067819	3	12359049	A	G	0.0194017	0.00237702	3.28927e-16	66.6214
HDL	rs13097947	3	15846011	C	T	0.0184214	0.00207974	8.17711e-19	78.4562
HDL	rs13066793	3	87037543	G	A	0.0189099	0.00340817	2.88277e-08	30.7848
HDL	rs77320712	3	153238877	T	G	-0.012655	0.00231764	4.75346e-08	29.8148
HDL	rs35374654	3	185926247	T	A	0.0175668	0.00231923	3.60828e-14	57.3717
HDL	rs9647335	3	135880410	T	A	0.0271084	0.00248484	1.03801e-27	119.018
HDL	rs12632030	3	160133339	C	T	-0.0116081	0.00195593	2.94144e-09	35.2221
HDL	rs9877304	3	196073072	A	G	-0.0141294	0.00222277	2.06191e-10	40.4072
HDL	rs2159607	3	52501451	T	G	-0.0244579	0.0024892	8.73172e-23	96.5425
HDL	rs57384528	3	62492172	A	C	0.0129923	0.00234421	2.98511e-08	30.717
HDL	rs12629376	3	108870782	C	A	0.0119688	0.00197033	1.24391e-09	36.8997
HDL	rs6762415	3	133478557	G	T	-0.0107927	0.00196007	3.66429e-08	30.3192
HDL	rs6765484	3	50041313	T	C	0.0233916	0.00195569	5.70164e-33	143.061
HDL	rs3732356	3	119529113	T	G	-0.0313032	0.00397188	3.24265e-15	62.1134
HDL	rs62285077	3	156244888	T	C	0.0154736	0.00264927	5.19733e-09	34.1138
HDL	rs13111599	4	83917037	G	A	0.0140001	0.00221912	2.81093e-10	39.8016
HDL	rs13134992	4	146393096	T	C	0.0130897	0.00198914	4.68598e-11	43.3041
HDL	rs3912391	4	39698824	A	G	0.0129785	0.00195086	2.8774e-11	44.2585
HDL	rs7684939	4	55509189	A	G	0.0141757	0.00194872	3.48017e-13	52.9164
HDL	rs76281393	4	103932975	G	T	-0.0162671	0.00269072	1.48837e-09	36.5497
HDL	rs62331150	4	106069013	T	G	-0.0134528	0.00242661	2.95815e-08	30.7344
HDL	rs73243877	4	26047616	G	A	-0.0268967	0.00261193	7.22271e-25	106.041
HDL	rs2098918	4	37151533	T	C	0.0120292	0.00195951	8.31055e-10	37.6859
HDL	rs28432336	4	87984331	G	A	0.0193322	0.00201981	1.05584e-21	91.6097
HDL	rs7665587	4	99796777	C	T	0.0137423	0.00198045	3.94821e-12	48.1494
HDL	rs4834749	4	120042718	A	G	0.0149329	0.0025352	3.85718e-09	34.6948
HDL	rs1464456	4	157616492	A	G	0.0125164	0.00203538	7.77678e-10	37.8153
HDL	rs1051613	4	951179	A	G	0.0172912	0.00196223	1.22885e-18	77.6516
HDL	rs13111123	4	24643228	A	T	-0.0109415	0.00199838	4.37009e-08	29.9776
HDL	rs10012624	4	89725056	A	C	-0.0195014	0.00195683	2.1513e-23	99.3174
HDL	rs71603401	4	18034463	G	A	-0.0157241	0.00287476	4.50765e-08	29.9177
HDL	rs35473170	4	69361441	A	G	0.015591	0.00207187	5.26866e-14	56.6269
HDL	rs2175766	4	76572191	C	A	0.0114332	0.0019585	5.29176e-09	34.0791
HDL	rs11738093	5	53301425	G	A	-0.0144112	0.00225375	1.61232e-10	40.8873
HDL	rs13179413	5	55868097	T	C	-0.0227449	0.00219503	3.69063e-25	107.371
HDL	rs6877776	5	153374892	G	A	-0.0147944	0.00201942	2.37028e-13	53.6712
HDL	rs13360957	5	179237896	A	G	0.0147052	0.00255044	8.13036e-09	33.2439
HDL	rs138354839	5	180416174	A	C	-0.0545196	0.00854465	1.76453e-10	40.7115
HDL	rs40270	5	55804552	C	A	-0.0292065	0.00232336	3.05492e-36	158.025
HDL	rs254559	5	134444982	A	C	-0.0123831	0.0019851	4.43119e-10	38.9129
HDL	rs2963468	5	158003020	G	A	-0.0195123	0.0023191	3.97192e-17	70.791
HDL	rs62407790	5	180233755	G	C	-0.0150312	0.00256612	4.69764e-09	34.311
HDL	rs7700617	5	39546706	A	C	-0.0118587	0.00195466	1.30431e-09	36.8071
HDL	rs7730268	5	43824263	G	T	-0.0202961	0.00366287	3.00684e-08	30.7031
HDL	rs1045242	5	118729327	G	A	0.0175732	0.00220242	1.47469e-15	63.6651
HDL	rs145919630	5	130729398	ACT	A	-0.0304258	0.00524702	6.68405e-09	33.6247
HDL	rs251465	5	149196090	C	A	0.0130889	0.00227121	8.26552e-09	33.2117
HDL	rs1423551	5	52744408	T	C	-0.0123505	0.00210354	4.32315e-09	34.4721
HDL	rs61749613	5	82815170	G	A	0.0310417	0.00489675	2.30887e-10	40.186
HDL	rs254024	5	103944020	T	G	-0.0113675	0.00196319	7.02409e-09	33.5278
HDL	rs72801474	5	132444128	A	G	0.0215319	0.00335273	1.3432e-10	41.2446
HDL	rs34672342	5	135455791	TA	T	-0.011936	0.00211493	1.6646e-08	31.8512
HDL	rs62407073	5	180027242	G	C	0.0286641	0.00512656	2.25388e-08	31.2626
HDL	rs75479205	6	7255610	G	A	0.0137385	0.00248201	3.10785e-08	30.6388
HDL	rs1240811	6	16818805	T	C	0.0133753	0.00212589	3.14167e-10	39.5845
HDL	rs148024643	6	34731649	A	G	-0.0266496	0.00221692	2.75677e-33	144.504
HDL	rs77243579	6	109640864	G	A	-0.0201574	0.0020964	6.89287e-22	92.4529
HDL	rs72959041	6	127454893	A	G	-0.052141	0.00452333	9.62942e-31	132.875
HDL	rs635769	6	139831981	C	T	0.0210318	0.00201789	1.95389e-25	108.632
HDL	rs2745411	6	29518442	A	G	-0.0117855	0.00194966	1.49479e-09	36.5408
HDL	rs932589	6	137083138	T	C	-0.0141653	0.00200077	1.44212e-12	50.1253
HDL	rs1281959	6	153457548	G	C	0.0138302	0.00195364	1.44977e-12	50.115
HDL	rs4327684	6	20302489	G	A	0.012884	0.00210813	9.8662e-10	37.3514
HDL	rs72853909	6	32505798	G	A	0.0177509	0.00193133	3.89135e-20	84.4749
HDL	rs2750411	6	139226630	G	T	-0.0114377	0.00195643	5.02921e-09	34.1782
HDL	rs9306	6	163736204	C	T	-0.0139282	0.00201906	5.26138e-12	47.5874
HDL	rs9281345	6	31298173	AT	A	-0.026939	0.00210057	1.19371e-37	164.471
HDL	rs28715762	6	32619578	C	A	-0.0338631	0.00473094	8.19785e-13	51.234
HDL	rs115447786	6	34354073	T	C	-0.0510865	0.00470143	1.67071e-27	118.073
HDL	rs2653363	6	55162885	T	C	0.0107292	0.00195702	4.19556e-08	30.0569
HDL	rs191555775	6	161005389	T	A	-0.0561897	0.00316765	2.11154e-70	314.658
HDL	rs6934962	6	116322349	T	C	0.0165364	0.00199096	9.91745e-17	68.9853
HDL	rs200281720	6	121780199	A	ATG	-0.0138112	0.00221485	4.49676e-10	38.8843
HDL	rs2726114	7	36178616	G	A	-0.015353	0.00243789	3.02211e-10	39.6605
HDL	rs35493868	7	73039406	G	C	0.0378541	0.00242685	7.50758e-55	243.299
HDL	rs183906992	7	95011948	C	T	0.0309074	0.00484831	1.83122e-10	40.6391
HDL	rs34940374	7	150331377	A	G	-0.0147987	0.00253028	4.95644e-09	34.2066
HDL	rs12702510	7	6485196	T	C	-0.0257489	0.00214661	3.76704e-33	143.884
HDL	rs73109462	7	44786840	G	A	-0.0176584	0.00290016	1.13784e-09	37.0731
HDL	rs7794796	7	150540196	T	C	-0.0172666	0.00208884	1.3842e-16	68.3287
HDL	rs9490	7	38269675	C	T	0.0130301	0.00229313	1.32947e-08	32.2878
HDL	rs76534758	7	106963262	C	T	0.0158204	0.00232579	1.03062e-11	46.2694
HDL	rs11973318	7	134681306	C	T	-0.0177448	0.00279111	2.04923e-10	40.4193
HDL	rs10233430	7	1051664	C	T	-0.0198275	0.00197228	8.90225e-24	101.065
HDL	rs17138358	7	17920253	C	G	-0.0273132	0.00199531	1.18686e-42	187.381
HDL	rs79153732	8	19662937	T	C	-0.0928086	0.00765921	8.55658e-34	146.828
HDL	rs343	8	19810787	A	C	0.136302	0.00360345	1e-200	1430.76
HDL	rs147011441	8	19843748	A	G	-0.0437767	0.00648135	1.43582e-11	45.62
HDL	rs75609851	8	19871080	A	G	0.173443	0.00992822	2.43725e-68	305.19
HDL	rs75662196	8	19941656	C	G	0.0676079	0.006083	1.06955e-28	123.526
HDL	rs62526883	8	121877280	G	T	-0.0131225	0.00227124	7.57408e-09	33.3816
HDL	rs7010207	8	9107177	T	C	0.0147135	0.00223864	4.94766e-11	43.198
HDL	rs9987289	8	9183358	G	A	0.0913426	0.00339798	3.62243e-159	722.612
HDL	rs7000494	8	19873502	C	G	-0.146358	0.00580443	2.74789e-140	635.79
HDL	rs7826177	8	34406540	C	T	0.0120367	0.0020484	4.19865e-09	34.5291
HDL	rs142288236	8	19845612	T	C	-0.0818735	0.00830726	6.47888e-23	97.134
HDL	rs10105127	8	64853009	C	T	0.0130101	0.00207952	3.94285e-10	39.1413
HDL	rs1057517	8	116597117	A	G	0.0322764	0.00198217	1.29539e-59	265.148
HDL	rs7817574	8	144302570	C	T	0.0346457	0.0025252	7.71259e-43	188.238
HDL	rs144014029	8	19891915	C	T	0.0910321	0.00942758	4.63874e-22	93.2371
HDL	rs2247355	8	103876780	T	C	0.0190194	0.00254923	8.59607e-14	55.6642
HDL	rs62521590	8	126630962	G	T	-0.0208904	0.00222538	6.1546e-21	88.1222
HDL	rs4875043	8	144496772	C	A	-0.013509	0.00240478	1.93642e-08	31.557
HDL	rs75032664	8	19692425	G	C	-0.0562113	0.00932469	1.65772e-09	36.3395
HDL	rs308	8	19817476	G	T	0.130848	0.00688141	1.28677e-80	361.559
HDL	rs10504477	8	71338185	C	T	-0.0166671	0.00200298	8.71164e-17	69.2416
HDL	rs28446899	8	72396213	T	C	-0.0251871	0.00368914	8.64968e-12	46.6129
HDL	rs1431659	8	73439070	G	A	0.0131758	0.00222149	3.0103e-09	35.1775
HDL	rs2290866	8	105907833	T	C	-0.0132754	0.00225919	4.19846e-09	34.5295
HDL	rs72647336	8	126445055	A	G	-0.0457267	0.00455999	1.15027e-23	100.557
HDL	rs686030	9	15304782	A	C	0.049521	0.002807	1.17274e-69	311.239
HDL	rs66464310	9	19353626	A	T	0.024556	0.00363532	1.43021e-11	45.6278
HDL	rs2297402	9	107579880	T	C	-0.0702982	0.00664935	4.01051e-26	111.771
HDL	rs296886	9	86592026	G	A	0.0140745	0.00238354	3.52882e-09	34.8675
HDL	rs2740488	9	107661742	C	A	-0.0683484	0.00222098	1e-200	947.038
HDL	rs116577546	9	94133281	T	G	-0.0196661	0.00319974	7.93816e-10	37.7752
HDL	rs11789603	9	107647019	T	C	0.0661776	0.00315248	7.71792e-98	440.674
HDL	rs467303	9	136904835	T	C	0.0140837	0.00221665	2.10354e-10	40.3682
HDL	rs12686780	9	95382297	T	C	-0.0172583	0.00257902	2.20394e-11	44.7803
HDL	rs74500135	9	106603816	C	T	0.0605072	0.0103936	5.82841e-09	33.8908
HDL	rs2066714	9	107586753	C	T	0.0458185	0.00293471	5.9731e-55	243.754
HDL	rs2417125	9	131562232	G	A	-0.0126629	0.00217649	5.95374e-09	33.8496
HDL	rs11009262	10	33448764	T	G	-0.0247379	0.00418049	3.26957e-09	35.0164
HDL	rs55665473	10	46022005	A	G	0.030516	0.00228323	9.64939e-41	178.631
HDL	rs10786114	10	95309022	T	C	0.0262097	0.00294567	5.70164e-19	79.1691
HDL	rs1970811	10	126696496	C	T	-0.0113083	0.00195971	7.90824e-09	33.2975
HDL	rs117488242	10	5261832	G	A	-0.0165034	0.00300812	4.10506e-08	30.0993
HDL	rs2792751	10	113940329	C	T	-0.0354451	0.00218543	3.71193e-59	263.05
HDL	rs11254464	10	17265447	C	T	0.0130657	0.0019782	3.98016e-11	43.6239
HDL	rs7924036	10	65191645	T	G	0.013836	0.00195085	1.31886e-12	50.3006
HDL	rs2068888	10	94839642	A	G	0.0180208	0.00195775	3.42216e-20	84.7293
HDL	rs2804894	10	33647091	A	G	0.0167041	0.00223061	6.96306e-14	56.0788
HDL	rs12411959	10	34015681	T	A	-0.0165672	0.00235139	1.84502e-12	49.642
HDL	rs703966	10	80954251	A	G	0.0152056	0.00197604	1.41514e-14	59.2128
HDL	rs2419605	10	113978097	G	A	-0.0297213	0.00276375	5.67806e-27	115.648
HDL	rs4917675	10	115799477	C	T	0.0151956	0.00223983	1.16654e-11	46.0262
HDL	rs5788459	10	122857482	TA	T	-0.0192461	0.00345526	2.54595e-08	31.0259
HDL	rs559355	11	75451281	T	A	-0.0339916	0.00269669	1.98427e-36	158.884
HDL	rs12146566	11	103871404	C	A	-0.0145224	0.00246687	3.93342e-09	34.6565
HDL	rs689183	11	110012143	T	G	-0.0147057	0.0022832	1.18817e-10	41.4843
HDL	rs141469619	11	116714293	G	A	-0.191251	0.0103112	8.47227e-77	344.024
HDL	rs4614	11	118952371	G	A	-0.0172976	0.00199603	4.47713e-18	75.0996
HDL	rs1052373	11	47354787	T	C	0.0448586	0.00209381	7.92501e-102	459.004
HDL	rs2302263	11	64021821	T	C	-0.0377043	0.00346623	1.47401e-27	118.322
HDL	rs2266130	11	90039377	A	G	-0.0120562	0.00221142	4.98655e-08	29.722
HDL	rs59781045	11	117095283	T	C	0.0738466	0.00391307	1.94581e-79	356.144
HDL	rs16928809	11	2936952	A	G	-0.0285157	0.0033906	4.09261e-17	70.7318
HDL	rs490937	11	30395895	G	T	-0.0117072	0.00212814	3.77338e-08	30.2626
HDL	rs78506520	11	47102183	A	G	0.0231523	0.00407544	1.33955e-08	32.273
HDL	rs4930352	11	66066993	T	G	0.015897	0.00199616	1.66802e-15	63.422
HDL	rs1037378	11	14852490	A	G	-0.0136856	0.00196674	3.43875e-12	48.421
HDL	rs17309930	11	27748493	A	C	-0.0229014	0.0024157	2.53688e-21	89.8748
HDL	rs60572790	11	43692383	C	T	-0.0117912	0.00211596	2.5109e-08	31.0528
HDL	rs11021232	11	95320808	C	T	-0.0195005	0.00256538	2.92887e-14	57.7814
HDL	rs11218738	11	122524951	A	G	0.0236964	0.00226295	1.16788e-25	109.652
HDL	rs4332553	12	56469953	C	T	-0.0137529	0.00199727	5.74381e-12	47.4149
HDL	rs117269855	12	123118476	T	C	-0.0302995	0.00520185	5.71966e-09	33.9278
HDL	rs921919	12	125265201	A	G	-0.0416808	0.00212036	4.99574e-86	386.414
HDL	rs11614202	12	9097523	G	A	0.0217765	0.00268794	5.42625e-16	65.6352
HDL	rs10876447	12	53770941	A	G	-0.0184203	0.00270014	8.98049e-12	46.5394
HDL	rs4759375	12	123796238	T	C	0.0412941	0.00361862	3.661e-30	130.224
HDL	rs1054852	12	124496316	G	A	0.0340458	0.00212292	7.02263e-58	257.193
HDL	rs56848735	12	6663388	T	C	-0.0210896	0.00259448	4.3411e-16	66.0748
HDL	rs7488780	12	20579392	C	G	0.0158909	0.00243294	6.50879e-11	42.6613
HDL	rs7964492	12	57823585	C	A	0.0312532	0.00227271	4.9877e-43	189.104
HDL	rs7307711	12	106906420	C	T	-0.0123456	0.00220968	2.3094e-08	31.2152
HDL	rs11057692	12	125071027	G	A	-0.0256661	0.00232515	2.4923e-28	121.848
HDL	rs11045172	12	20470221	C	A	0.0293385	0.00246733	1.3213e-32	141.391
HDL	rs4016338	12	57399015	C	T	0.0218557	0.00350765	4.63874e-10	38.8237
HDL	rs2111216	12	110010151	G	A	0.0215379	0.0019934	3.27416e-27	116.739
HDL	rs7136506	12	125326153	C	T	-0.0384138	0.00241316	4.71846e-57	253.397
HDL	rs76428106	13	28604007	C	T	-0.0514878	0.00896423	9.26339e-09	32.99
HDL	rs9604045	13	113927208	T	G	0.0184994	0.00234233	2.83727e-15	62.3762
HDL	rs117230571	13	41689067	G	A	-0.026237	0.00370367	1.39991e-12	50.1838
HDL	rs558003	13	51172963	A	G	0.0197377	0.00333843	3.37435e-09	34.9549
HDL	rs56101431	13	111529921	C	T	-0.0111519	0.00199082	2.1229e-08	31.3786
HDL	rs9527706	13	58402479	G	A	-0.0132097	0.00218672	1.53278e-09	36.4922
HDL	rs7144654	14	75298637	G	A	-0.0147362	0.00195223	4.40758e-14	56.9782
HDL	rs4899251	14	69149814	T	C	-0.0256251	0.00423503	1.44168e-09	36.6116
HDL	rs7156516	14	69280049	T	G	-0.0163567	0.00227153	5.98825e-13	51.8507
HDL	rs76186975	14	89795111	T	C	-0.0168461	0.00267194	2.88536e-10	39.7508
HDL	rs12887521	14	103247844	A	C	0.016567	0.00204982	6.36209e-16	65.3215
HDL	rs2494748	14	105258892	T	C	-0.0252129	0.00200696	3.38298e-36	157.822
HDL	rs12895424	14	24823186	T	G	0.0115108	0.00196589	4.76277e-09	34.2841
HDL	rs7149672	14	81657336	G	A	-0.0123293	0.00205517	1.98335e-09	35.99
HDL	rs112733683	14	92526157	A	G	0.0132973	0.00228516	5.9197e-09	33.8605
HDL	rs1497077	14	52491655	C	T	0.0113371	0.0020554	3.4728e-08	30.4236
HDL	rs13379043	14	74250126	C	T	0.0195001	0.00221298	1.23282e-18	77.6459
HDL	rs28510484	15	31637569	C	G	-0.0151972	0.00261249	5.98577e-09	33.839
HDL	rs7170463	15	41888918	G	A	0.0207597	0.0021214	1.29449e-22	95.7628
HDL	rs900802	15	74628242	T	C	0.0156331	0.00214177	2.89601e-13	53.2776
HDL	rs75663614	15	58687040	C	T	-0.103704	0.00565354	3.73938e-75	336.473
HDL	rs11854624	15	58712817	G	C	0.0939984	0.00244847	1e-200	1473.84
HDL	rs2058914	15	63831984	A	G	0.0146822	0.00215693	9.96552e-12	46.3351
HDL	rs68062403	15	43398108	G	A	-0.0130705	0.00212106	7.17249e-10	37.9733
HDL	rs488490	15	58737661	A	C	-0.106871	0.00280366	1e-200	1453.01
HDL	rs200540247	15	83465789	C	A	0.0138815	0.00218695	2.18973e-10	40.2898
HDL	rs117597286	15	58587369	C	T	-0.0841351	0.0109956	1.9829e-14	58.5486
HDL	rs117266250	15	58608108	A	G	0.0635108	0.00476675	1.68539e-40	177.521
HDL	rs143771461	15	58778109	T	C	-0.0659264	0.00951274	4.19856e-12	48.0294
HDL	rs8025665	15	73263049	A	G	-0.0114236	0.00207709	3.80259e-08	30.2479
HDL	rs12928099	16	15150505	A	C	0.0217868	0.00219341	2.99571e-23	98.6614
HDL	rs145660863	16	56803502	AG	A	0.0776597	0.00458341	2.14437e-64	287.087
HDL	rs11076174	16	57003146	C	T	-0.13977	0.00370879	1e-200	1420.25
HDL	rs12921195	16	4677604	A	C	-0.0182459	0.00298766	1.01475e-09	37.2965
HDL	rs113563886	16	67947158	C	T	0.059432	0.00313284	2.98126e-80	359.885
HDL	rs141859350	16	68138715	A	G	-0.0731804	0.00529169	1.69629e-43	191.25
HDL	rs4843780	16	88077662	T	C	-0.0156616	0.00203341	1.33814e-14	59.3229
HDL	rs4369653	16	56997551	T	C	0.076252	0.0021823	1e-200	1220.88
HDL	rs7199285	16	19980931	T	C	0.014885	0.00261966	1.3311e-08	32.2855
HDL	rs375054	16	56578386	C	T	-0.0540937	0.00374412	2.59418e-47	208.734
HDL	rs1968493	16	56900100	G	A	0.0717175	0.00217584	1e-200	1086.42
HDL	rs1684576	16	57062177	A	T	-0.0257607	0.0020431	1.89234e-36	158.978
HDL	rs4330777	16	57235644	A	G	-0.0230878	0.00200308	9.74092e-31	132.852
HDL	rs3814883	16	29994922	T	C	-0.0167744	0.00200619	6.20297e-17	69.9117
HDL	rs4843861	16	85950976	T	A	0.0124308	0.00225956	3.76756e-08	30.2657
HDL	rs58729290	17	17446940	A	G	-0.0298949	0.00403461	1.26648e-13	54.9024
HDL	rs2715554	17	38489170	G	A	-0.0169269	0.00272067	4.92176e-10	38.7082
HDL	rs137878880	17	53387876	TA	T	0.0125332	0.00209699	2.27594e-09	35.7216
HDL	rs11653260	17	66464683	G	A	-0.0142414	0.00237893	2.14412e-09	35.8379
HDL	rs74456742	17	42191796	A	G	0.0324141	0.0053363	1.24558e-09	36.8967
HDL	rs141062196	17	495327	A	G	-0.0174648	0.00247141	1.58635e-12	49.9387
HDL	rs2011614	17	28781792	A	G	-0.0146463	0.00203985	6.96627e-13	51.5536
HDL	rs112666141	17	40753714	A	G	-0.0187768	0.00215669	3.13979e-18	75.7997
HDL	rs72836561	17	41926126	T	C	-0.168228	0.00552841	1e-200	925.968
HDL	rs7207937	17	46274552	A	G	0.0175514	0.00315879	2.75442e-08	30.8732
HDL	rs75634664	17	17538289	G	C	-0.0294746	0.00423907	3.57355e-12	48.3453
HDL	rs2643195	17	37853118	G	A	0.0277715	0.00210876	1.3128e-39	173.438
HDL	rs112001035	17	66823805	A	G	-0.0499704	0.00412742	9.7051e-34	146.578
HDL	rs4969143	17	76405736	C	T	0.0303833	0.00203186	1.47877e-50	223.605
HDL	rs11664369	18	57739072	T	C	-0.0226943	0.00220953	9.51043e-25	105.495
HDL	rs59360013	18	74976835	T	C	-0.0268348	0.00485534	3.26009e-08	30.5462
HDL	rs76856822	18	46902576	C	T	0.0450406	0.0075136	2.0407e-09	35.9345
HDL	rs2298624	18	47429022	T	C	0.0304429	0.00287633	3.53753e-26	112.02
HDL	rs28718554	18	19672960	C	T	-0.0137422	0.00229908	2.26929e-09	35.7276
HDL	rs1618725	18	21126952	T	C	0.0159266	0.00195531	3.78443e-16	66.346
HDL	rs77960347	18	47109955	G	A	0.285486	0.00846122	1e-200	1138.42
HDL	rs8083730	18	293519	A	G	0.0198134	0.00353251	2.03662e-08	31.4595
HDL	rs150237291	18	46781014	C	T	0.0505568	0.00664819	2.85825e-14	57.8299
HDL	rs4939883	18	47167214	C	T	0.0854533	0.00254446	1e-200	1127.89
HDL	rs79354956	18	58104014	G	A	0.0339182	0.00600684	1.63655e-08	31.884
HDL	rs137991784	19	41751520	A	G	0.017233	0.00297034	6.56493e-09	33.6596
HDL	rs4803773	19	45444742	G	A	0.0402237	0.00204611	4.87304e-86	386.461
HDL	rs8107967	19	7972615	G	A	0.0152238	0.00197286	1.19426e-14	59.5461
HDL	rs737337	19	11347493	C	T	-0.0545912	0.00367826	7.88678e-50	220.273
HDL	rs7251640	19	18614935	C	T	0.0147618	0.00249071	3.08987e-09	35.1263
HDL	rs1645788	19	54808174	G	A	0.0411707	0.00233386	1.20116e-69	311.191
HDL	rs144311893	19	45423944	T	C	0.0813137	0.00680947	7.21107e-33	142.594
HDL	rs12462109	19	52343496	T	C	-0.0144195	0.00216482	2.7227e-11	44.3667
HDL	rs4804413	19	7222655	T	C	-0.0144587	0.00197524	2.48028e-13	53.582
HDL	rs62117489	19	8442202	A	C	0.0467021	0.00430598	2.08641e-27	117.633
HDL	rs4803748	19	45247048	T	C	0.012221	0.00202355	1.54675e-09	36.4742
HDL	rs6123685	20	55836040	A	G	0.0151632	0.00224153	1.33598e-11	45.7607
HDL	rs1980552	20	21986005	T	C	0.0130891	0.00197768	3.63162e-11	43.8034
HDL	rs62217799	20	62347191	T	G	-0.011648	0.00206867	1.79498e-08	31.7045
HDL	rs1054787	20	17600114	C	G	-0.0203726	0.00266291	2.00217e-14	58.5302
HDL	rs282146	20	555352	A	G	-0.0138926	0.00201112	4.91813e-12	47.719
HDL	rs6066149	20	45602638	A	G	0.0145458	0.00216849	1.9756e-11	44.9946
HDL	rs150224153	20	43008981	T	C	-0.0930854	0.00581923	1.35925e-57	255.877
HDL	rs6018652	20	46340974	A	G	0.024449	0.00239955	2.22075e-24	103.816
HDL	rs76602912	20	57459868	C	T	-0.0372021	0.00640565	6.3333e-09	33.7294
HDL	rs9977554	21	16866058	C	T	-0.0131766	0.00237454	2.87131e-08	30.7927
HDL	rs2823021	21	16416811	A	G	-0.0136109	0.00240405	1.49917e-08	32.0543
HDL	rs2236464	21	46898174	C	T	-0.0171198	0.00239771	9.33039e-13	50.9805
HDL	rs140489	22	21921294	A	G	-0.0322505	0.00246876	5.32599e-39	170.653
HDL	rs468692	22	29957013	T	C	0.0133262	0.00231286	8.32319e-09	33.1982
HDL	rs4820346	22	39125074	G	C	0.0170903	0.00211332	6.11787e-16	65.3987
HDL	rs9608972	22	30931307	C	T	-0.0154562	0.00227071	9.9816e-12	46.3321
LDL-C	rs4661712	1	16493225	A	G	0.0123849	0.00215616	9.24911e-09	32.9931
LDL-C	rs112693563	1	45237714	C	T	0.0150245	0.00263259	1.14911e-08	32.5712
LDL-C	rs77875082	1	55485042	A	G	0.0512251	0.00612935	6.41505e-17	69.8452
LDL-C	rs12239737	1	63086001	A	T	-0.039558	0.00227646	1.23282e-67	301.959
LDL-C	rs6693893	1	109797763	C	T	-0.0722257	0.00580062	1.37467e-35	155.037
LDL-C	rs115113608	1	110131857	G	A	-0.0540721	0.00843469	1.44871e-10	41.0968
LDL-C	rs17414716	1	55759138	G	A	-0.280835	0.0145202	2.42829e-83	374.074
LDL-C	rs4970834	1	109814880	T	C	-0.104471	0.0027308	1e-200	1463.56
LDL-C	rs7544869	1	234734290	T	A	0.0116941	0.00214244	4.80707e-08	29.7931
LDL-C	rs7539757	1	92924057	G	A	0.0150179	0.00213283	1.90458e-12	49.5799
LDL-C	rs140584594	1	110232983	G	A	-0.0150635	0.00237785	2.37449e-10	40.1313
LDL-C	rs72660548	1	55500978	G	C	0.0470432	0.00788626	2.44315e-09	35.5837
LDL-C	rs79396670	1	55588142	A	G	-0.0377079	0.00570808	3.9473e-11	43.64
LDL-C	rs4927194	1	55602763	T	C	-0.0454392	0.00683663	3.00262e-11	44.1751
LDL-C	rs6667939	1	198994619	T	C	0.0158278	0.00237695	2.75931e-11	44.3405
LDL-C	rs35243054	1	25821671	T	G	-0.026	0.00213415	3.83707e-34	148.421
LDL-C	rs12067569	1	55528629	A	G	0.0740062	0.00648692	3.7914e-30	130.154
LDL-C	rs12750160	1	55674000	T	C	-0.2246	0.0099552	1.04472e-112	509.002
LDL-C	rs478691	1	234847814	G	T	0.0350059	0.00213458	1.9293e-60	268.941
LDL-C	rs28631087	1	235109214	C	T	-0.0164095	0.00260056	2.79062e-10	39.8159
LDL-C	rs6732741	2	21094034	A	T	-0.0306716	0.00329604	1.33229e-20	86.594
LDL-C	rs13020929	2	44327463	A	G	0.0136314	0.00213245	1.63328e-10	40.8623
LDL-C	rs148150904	2	109064447	TTAAAG	T	0.0160519	0.00269469	2.57146e-09	35.4842
LDL-C	rs150474434	2	118845121	A	G	-0.0344806	0.00353223	1.64324e-22	95.291
LDL-C	rs17050272	2	121306440	A	G	-0.0194956	0.00215305	1.36773e-19	81.9908
LDL-C	rs7608700	2	135597764	A	C	0.015364	0.0023354	4.7457e-11	43.2799
LDL-C	rs2287622	2	169830328	G	A	-0.0217419	0.00217026	1.26911e-23	100.362
LDL-C	rs6709904	2	44080324	G	A	-0.0412748	0.00337127	1.82936e-34	149.894
LDL-C	rs12471768	2	64928603	C	T	0.0134403	0.00232546	7.486e-09	33.4041
LDL-C	rs934197	2	21267461	A	G	0.0844123	0.00223924	1e-200	1421.05
LDL-C	rs12693968	2	203302627	A	G	0.0184833	0.00243039	2.84774e-14	57.8372
LDL-C	rs1250259	2	216300482	A	T	0.0138489	0.00240774	8.82877e-09	33.0835
LDL-C	rs17863795	2	234651369	C	T	0.0250532	0.00423511	3.30674e-09	34.9943
LDL-C	rs4666385	2	20575321	C	T	-0.0167597	0.00228311	2.12373e-13	53.8864
LDL-C	rs4671050	2	62988169	T	G	-0.0211251	0.00228909	2.74221e-20	85.1671
LDL-C	rs9834932	3	32535382	G	A	-0.0326254	0.00370245	1.23112e-18	77.6485
LDL-C	rs11709868	3	142648844	T	G	-0.0151176	0.00231198	6.20012e-11	42.756
LDL-C	rs13076933	3	12327431	G	T	-0.0202176	0.00242019	6.61302e-17	69.7847
LDL-C	rs4678192	3	122127592	G	A	0.0121593	0.00215746	1.74121e-08	31.7637
LDL-C	rs9864824	3	58394835	T	C	-0.0296411	0.00383712	1.11995e-14	59.673
LDL-C	rs334558	3	119813282	G	A	0.0146855	0.00224056	5.58599e-11	42.96
LDL-C	rs113177823	3	132217703	A	G	-0.0389639	0.00470033	1.13632e-16	68.7176
LDL-C	rs4605553	3	69802902	A	G	0.01253	0.00222857	1.88265e-08	31.6118
LDL-C	rs62275881	4	3469976	C	A	0.0210117	0.00240685	2.54742e-18	76.2122
LDL-C	rs9884390	4	69373407	C	T	0.0238382	0.00250713	1.94044e-21	90.4052
LDL-C	rs2076947	4	148988159	C	T	0.0150452	0.0026752	1.86621e-08	31.6289
LDL-C	rs2705453	4	156503357	G	A	-0.0124521	0.00210806	3.48594e-09	34.8915
LDL-C	rs116734477	5	52095024	T	C	-0.0463088	0.00532288	3.32047e-18	75.6892
LDL-C	rs3010266	5	71965007	A	G	-0.0147342	0.00242512	1.23475e-09	36.9136
LDL-C	rs7707394	5	74472939	A	G	0.0406552	0.00220375	5.39386e-76	340.336
LDL-C	rs12916	5	74656539	C	T	0.0612897	0.00215237	2.36048e-178	810.851
LDL-C	rs7734476	5	122848876	A	G	0.0187023	0.00211915	1.09119e-18	77.8873
LDL-C	rs1003533	5	131755651	T	C	-0.0166048	0.00271545	9.66006e-10	37.3924
LDL-C	rs12657266	5	156396003	T	C	0.033203	0.00219025	6.56145e-52	229.809
LDL-C	rs79220007	6	26098474	C	T	-0.0547258	0.00394665	1.01251e-43	192.277
LDL-C	rs3822855	6	116316882	T	G	0.019202	0.00215378	4.85736e-19	79.4859
LDL-C	rs9398815	6	127097775	C	T	-0.0164655	0.00212626	9.64273e-15	59.9677
LDL-C	rs146534110	6	160578069	T	G	0.0640597	0.00924889	4.32315e-12	47.9723
LDL-C	rs3127580	6	160710851	T	C	0.0355267	0.00289025	1.00115e-34	151.091
LDL-C	rs117733303	6	160922870	G	A	0.0819468	0.00779471	7.5145e-26	110.526
LDL-C	rs74186130	6	32632859	G	C	0.0432708	0.00304331	7.04855e-46	202.161
LDL-C	rs9389268	6	135419631	G	A	-0.0169641	0.00241388	2.09894e-12	49.389
LDL-C	rs4714638	6	42917017	G	A	-0.0123332	0.00211708	5.69154e-09	33.9373
LDL-C	rs12208357	6	160543148	T	C	0.0587451	0.00415877	2.64058e-45	199.532
LDL-C	rs1061537	6	29937795	A	G	0.0176638	0.00211512	6.75772e-17	69.7426
LDL-C	rs4947288	6	30696762	G	A	0.0174533	0.00254974	7.64012e-12	46.8558
LDL-C	rs114863007	6	34729158	A	G	-0.0326778	0.00360555	1.26707e-19	82.1415
LDL-C	rs12179053	6	160711566	T	C	-0.0168095	0.00243357	4.93856e-12	47.7114
LDL-C	rs836550	7	6440437	G	A	0.0131723	0.00214773	8.61569e-10	37.6152
LDL-C	rs146947088	7	36179659	TC	T	0.0149545	0.00272122	3.89574e-08	30.2007
LDL-C	rs869412	7	1074134	C	T	-0.0152875	0.0025174	1.25753e-09	36.8781
LDL-C	rs60612724	7	98874892	G	A	0.0351766	0.00553841	2.13368e-10	40.3402
LDL-C	rs10953298	7	100216773	T	C	-0.0197703	0.00249865	2.52522e-15	62.606
LDL-C	rs56130071	7	21598753	C	G	0.0317996	0.00255419	1.3983e-35	155.002
LDL-C	rs79864016	7	75655838	G	A	0.0155884	0.00283901	4.00157e-08	30.1487
LDL-C	rs2073547	7	44582331	G	A	0.0345636	0.00270529	2.22331e-37	163.234
LDL-C	rs4738684	8	59393273	G	A	-0.031778	0.00223428	6.60389e-46	202.292
LDL-C	rs10112582	8	55433152	G	A	0.0214901	0.00263948	3.89404e-16	66.2888
LDL-C	rs2737245	8	116658583	T	G	-0.0200534	0.0023502	1.43087e-17	72.8059
LDL-C	rs1365041	8	6563868	T	G	0.0131952	0.00227615	6.74481e-09	33.607
LDL-C	rs117139027	8	29024943	A	G	-0.0568166	0.00808898	2.15675e-12	49.3359
LDL-C	rs11775193	8	74899141	T	C	-0.0137954	0.00227821	1.40088e-09	36.6675
LDL-C	rs9987289	8	9183358	G	A	0.0466249	0.0036483	2.12324e-37	163.326
LDL-C	rs55831924	8	145031968	T	C	0.0147455	0.00220852	2.44512e-11	44.5776
LDL-C	rs6560499	9	78730766	A	G	-0.0142498	0.00214456	3.04018e-11	44.1511
LDL-C	rs3780181	9	2640759	G	A	-0.0261536	0.00424812	7.43601e-10	37.9026
LDL-C	rs115478735	9	136149711	T	A	0.0549806	0.00271884	6.26181e-91	408.933
LDL-C	rs6475606	9	22081850	T	C	-0.0207291	0.00211042	9.02818e-23	96.4768
LDL-C	rs2740488	9	107661742	C	A	-0.0228562	0.00239551	1.41059e-21	91.0358
LDL-C	rs10448340	9	139320069	G	T	-0.0155582	0.00225782	5.54881e-12	47.4832
LDL-C	rs2066714	9	107586753	C	T	0.0202088	0.00316441	1.69973e-10	40.7845
LDL-C	rs11789603	9	107647019	T	C	0.0249142	0.00340119	2.38671e-13	53.6577
LDL-C	rs76786359	10	52380642	G	A	0.0376031	0.00687515	4.51502e-08	29.9146
LDL-C	rs9888058	10	101859205	A	G	0.0118199	0.0021655	4.80806e-08	29.7928
LDL-C	rs10795464	10	17255095	A	G	0.0121034	0.00217149	2.49276e-08	31.067
LDL-C	rs16926246	10	71093392	T	C	-0.0215082	0.00312521	5.89522e-12	47.3641
LDL-C	rs12777442	10	115780690	C	T	-0.0136395	0.00241409	1.60476e-08	31.922
LDL-C	rs34030237	10	65365979	TAAG	T	0.0127358	0.00224155	1.33374e-08	32.2816
LDL-C	rs12263369	10	94823343	T	C	0.0191973	0.00214438	3.47856e-19	80.1451
LDL-C	rs2792735	10	113921825	A	G	-0.0190577	0.00235201	5.37403e-16	65.6542
LDL-C	rs10794579	10	124686656	C	T	0.0161472	0.00213372	3.80014e-14	57.269
LDL-C	rs174564	11	61588305	G	A	-0.0335127	0.00221211	7.62079e-52	229.512
LDL-C	rs4307732	11	126244955	A	G	0.0431609	0.00344789	5.94566e-36	156.702
LDL-C	rs10832963	11	18664241	G	T	0.0169219	0.00242765	3.15864e-12	48.5877
LDL-C	rs7108486	11	5677158	C	T	-0.0390683	0.00699837	2.37105e-08	31.1641
LDL-C	rs11601507	11	5701074	A	C	0.0325116	0.00413181	3.58592e-15	61.915
LDL-C	rs145184406	11	103870641	A	T	-0.0155511	0.00269443	7.8538e-09	33.3111
LDL-C	rs2715791	11	113683860	C	T	-0.0185463	0.00318079	5.51874e-09	33.9973
LDL-C	rs35987271	12	9078872	TG	T	0.0171181	0.00251334	9.70063e-12	46.3883
LDL-C	rs1169294	12	121426594	A	G	0.0253925	0.00229005	1.43153e-28	122.948
LDL-C	rs34019521	12	618790	C	G	0.0138951	0.00240683	7.77786e-09	33.3298
LDL-C	rs9669354	12	50715252	T	G	-0.0173731	0.00221582	4.48745e-15	61.4732
LDL-C	rs61754230	12	72179446	T	C	0.0423081	0.0075621	2.20928e-08	31.3013
LDL-C	rs11274389	12	124474432	TTCTAATGACCAAATCCTA	T	-0.0135907	0.00230146	3.52144e-09	34.872
LDL-C	rs112403212	12	125303254	T	C	0.0171405	0.00306656	2.27751e-08	31.2424
LDL-C	rs6602912	13	114546549	G	T	0.0213396	0.00233859	7.17629e-20	83.2654
LDL-C	rs9316496	13	51041880	A	G	0.0155727	0.00278579	2.27023e-08	31.2486
LDL-C	rs141984259	13	111038244	G	A	0.0129292	0.00221953	5.70493e-09	33.9329
LDL-C	rs76428106	13	28604007	C	T	-0.0614242	0.00968913	2.30515e-10	40.1892
LDL-C	rs3752447	13	32981142	T	C	-0.0223836	0.00274715	3.70169e-16	66.3888
LDL-C	rs145730801	14	94768196	C	T	0.0345229	0.00515892	2.20343e-11	44.7813
LDL-C	rs11621792	14	24871926	T	C	0.0187773	0.00213034	1.20476e-18	77.6906
LDL-C	rs12164868	14	70787774	A	T	0.0199156	0.00299254	2.83139e-11	44.2901
LDL-C	rs8008068	14	64233717	G	A	0.0164373	0.00288024	1.15048e-08	32.5689
LDL-C	rs261290	15	58678720	C	T	-0.0186075	0.00221792	4.87641e-17	70.3857
LDL-C	rs473224	15	58737341	G	T	-0.0195574	0.00302411	9.98849e-11	41.8241
LDL-C	rs12445804	16	11706100	A	G	0.0245328	0.00405137	1.40055e-09	36.6683
LDL-C	rs34042070	16	72101525	G	C	0.0499606	0.00272021	2.44062e-75	337.326
LDL-C	rs9972653	16	53814363	T	G	-0.0130531	0.00215857	1.47482e-09	36.5675
LDL-C	rs3764261	16	56993324	A	C	-0.0332408	0.00225278	2.83727e-49	217.724
LDL-C	rs9929977	16	71639053	A	T	0.0165315	0.00218602	3.95731e-14	57.1895
LDL-C	rs7202323	16	72217113	G	T	-0.0234646	0.00251162	9.41673e-21	87.2807
LDL-C	rs55714927	17	7080316	T	C	-0.027613	0.00267607	5.81166e-25	106.471
LDL-C	rs12453884	17	27860606	C	T	0.0206642	0.00297382	3.68638e-12	48.2845
LDL-C	rs704	17	26694861	A	G	0.015797	0.00210965	6.99359e-14	56.0697
LDL-C	rs77542162	17	67081278	G	A	0.131225	0.00703326	1.09219e-77	348.113
LDL-C	rs12453219	17	76392756	G	C	-0.0190559	0.00298436	1.71124e-10	40.7715
LDL-C	rs13412	17	39967442	C	T	-0.0123568	0.00221422	2.39607e-08	31.1437
LDL-C	rs2611867	17	45664861	G	A	-0.025658	0.00211561	7.50758e-34	147.087
LDL-C	rs149394327	17	64228995	C	G	0.0646877	0.00624347	3.73594e-25	107.347
LDL-C	rs72631343	17	67191270	G	C	-0.028533	0.00315811	1.64248e-19	81.6282
LDL-C	rs9894946	17	7571080	G	A	-0.0192537	0.00294106	5.88979e-11	42.8569
LDL-C	rs9304381	18	47158234	T	C	0.0195907	0.00274483	9.517e-13	50.9412
LDL-C	rs77960347	18	47109955	G	A	0.0717703	0.00913172	3.85834e-15	61.771
LDL-C	rs35878749	19	11229765	A	G	-0.0325037	0.00226717	1.29092e-46	205.541
LDL-C	rs144893550	19	45107114	A	G	-0.143146	0.00691568	3.55549e-95	428.439
LDL-C	rs28615360	19	45344722	A	G	0.121086	0.00910424	2.31739e-40	176.889
LDL-C	rs141453190	19	10453122	T	C	-0.0346569	0.00612834	1.5569e-08	31.9811
LDL-C	rs3213255	19	44077507	A	G	0.0130517	0.00219	2.52697e-09	35.5178
LDL-C	rs62120566	19	45197732	G	C	-0.251125	0.00686822	1e-200	1336.88
LDL-C	rs2927481	19	45337249	A	C	0.0787271	0.00232175	1e-200	1149.79
LDL-C	rs10407219	19	11189327	C	A	-0.105227	0.00281843	1e-200	1393.93
LDL-C	rs28399596	19	45310035	A	G	-0.227423	0.00595157	1e-200	1460.18
LDL-C	rs35081008	19	58662235	T	C	-0.0339978	0.00306644	1.44977e-28	122.923
LDL-C	rs117612135	19	45504527	T	C	0.0935032	0.00979917	1.40152e-21	91.0488
LDL-C	rs7250652	19	11302606	G	A	0.017974	0.00217919	1.61065e-16	68.0298
LDL-C	rs62118464	19	45617263	A	G	0.0294824	0.00342294	7.10722e-18	74.1869
LDL-C	rs8113128	19	45700657	C	A	0.0296491	0.0050391	4.00941e-09	34.6192
LDL-C	rs6093446	20	39780932	A	G	0.0208227	0.00233082	4.12287e-19	79.8099
LDL-C	rs224418	20	34142527	C	T	-0.022623	0.00253733	4.83059e-19	79.4962
LDL-C	rs10641149	20	52540118	CTT	C	0.0120259	0.00220386	4.84998e-08	29.7761
LDL-C	rs2618567	20	17844492	T	G	-0.0252947	0.00222598	6.35916e-30	129.127
LDL-C	rs17569873	20	62896110	T	C	0.0178772	0.00262541	9.80844e-12	46.3665
LDL-C	rs73075609	20	5580789	T	C	0.0385819	0.00650587	3.02343e-09	35.1687
LDL-C	rs969075	20	17792323	C	T	0.0135404	0.00224367	1.59016e-09	36.4204
LDL-C	rs1883711	20	39179822	C	G	0.101591	0.00616775	5.90337e-61	271.304
LDL-C	rs2256814	20	62373983	A	G	0.0157426	0.00265168	2.90603e-09	35.2461
LDL-C	rs4818025	21	40709171	G	A	0.0140847	0.00213399	4.10677e-11	43.5623
LDL-C	rs11911615	21	37553132	G	T	-0.0131597	0.00225413	5.2819e-09	34.0827
LDL-C	rs138354	22	41272143	C	T	-0.0129361	0.00211147	8.97801e-10	37.535
LDL-C	rs5770859	22	50873761	G	A	0.0125815	0.00221806	1.40903e-08	32.175
LDL-C	rs5754508	22	21999229	G	C	-0.0166835	0.00288799	7.61062e-09	33.3721
TG	rs72904737	1	51351846	A	G	-0.0261019	0.00364573	8.09282e-13	51.2596
TG	rs5005705	1	98487510	A	C	-0.0226994	0.00275737	1.83654e-16	67.7702
TG	rs12119979	1	219653657	G	C	0.0192999	0.00205816	6.77174e-21	87.933
TG	rs61778883	1	23795177	C	T	0.0194852	0.00307867	2.46587e-10	40.0575
TG	rs10889334	1	62957199	G	C	-0.0809441	0.0021465	1e-200	1422.03
TG	rs12749691	1	154251259	T	A	-0.0183408	0.00226273	5.24807e-16	65.7009
TG	rs4950877	1	203055101	G	A	-0.0128797	0.0021076	9.8951e-10	37.3452
TG	rs1494368	1	221004168	C	T	-0.0154119	0.0023061	2.33938e-11	44.6638
TG	rs11206374	1	40048009	A	G	0.0267486	0.00245565	1.24911e-27	118.65
TG	rs213494	1	54877103	T	C	0.0164223	0.00215009	2.20699e-14	58.3384
TG	rs1365297	1	93858292	G	A	-0.0164956	0.00264603	4.54454e-10	38.8639
TG	rs141142383	1	149864493	T	C	-0.0266605	0.00376413	1.41286e-12	50.1658
TG	rs2842859	1	156324076	C	T	0.0133025	0.00229419	6.69807e-09	33.6208
TG	rs7539464	1	172359576	A	T	-0.0144078	0.00207113	3.48899e-12	48.3928
TG	rs10631642	1	178502677	CTTT	C	-0.012952	0.00226802	1.12512e-08	32.6122
TG	rs907698	1	202569154	A	G	-0.012258	0.0020914	4.59759e-09	34.353
TG	rs11240358	1	205070573	A	G	0.0136621	0.00210074	7.84874e-11	42.2951
TG	rs11122450	1	230301811	G	T	-0.0501689	0.00210799	3.38844e-125	566.412
TG	rs57929942	1	39339998	AT	A	0.0152505	0.00265025	8.69661e-09	33.1127
TG	rs114052230	1	230410811	T	C	-0.0212093	0.00284974	9.87643e-14	55.3914
TG	rs28489942	2	27368588	C	T	-0.0203456	0.00215447	3.60745e-21	89.1785
TG	rs6752845	2	37095139	C	G	-0.014403	0.0020795	4.32414e-12	47.972
TG	rs7424120	2	59313974	T	C	-0.0133786	0.00210685	2.15214e-10	40.3231
TG	rs1009360	2	65276049	C	T	-0.0187622	0.00208693	2.46377e-19	80.8261
TG	rs3820897	2	3642361	C	T	0.0204415	0.00270254	3.91381e-14	57.2112
TG	rs4564803	2	21205502	T	G	-0.0687156	0.00245849	6.53131e-172	781.221
TG	rs10172544	2	85788270	A	C	-0.0119131	0.00209084	1.21389e-08	32.4644
TG	rs6708784	2	111927379	G	A	-0.0134531	0.00206121	6.72048e-11	42.5991
TG	rs6432622	2	161340270	G	A	-0.0112648	0.00205673	4.32444e-08	29.998
TG	rs2110690	2	202185132	G	A	0.0112623	0.00205885	4.49583e-08	29.923
TG	rs4128205	2	165467068	C	A	0.0125086	0.00207159	1.55901e-09	36.4594
TG	rs2943645	2	227099180	T	C	0.0399471	0.00215083	5.32721e-77	344.952
TG	rs4675812	2	242395674	A	G	-0.0143724	0.00208753	5.78229e-12	47.4016
TG	rs78058190	2	219699999	A	G	0.0808425	0.00527618	5.43626e-53	234.769
TG	rs4665381	2	27757150	C	A	0.0273011	0.00205891	3.95094e-40	175.827
TG	rs17326656	2	48962291	T	G	0.019274	0.0024224	1.76889e-15	63.307
TG	rs138033166	2	119755849	G	A	0.0545776	0.0085246	1.52989e-10	40.9903
TG	rs7563812	2	171570488	G	C	-0.0133007	0.00217141	9.04857e-10	37.5202
TG	rs3731696	2	203431804	G	A	0.0225793	0.00315101	7.73749e-13	51.3477
TG	rs6707559	2	219142773	T	C	-0.012872	0.00209487	8.02084e-10	37.7553
TG	rs57074291	2	227229344	G	C	-0.0145013	0.00234323	6.07016e-10	38.2987
TG	rs9812100	3	4763301	A	G	-0.0140999	0.00204965	6.02005e-12	47.323
TG	rs9831084	3	37025661	C	T	-0.0123057	0.00205559	2.14447e-09	35.8377
TG	rs13098603	3	47534109	A	G	0.0117143	0.0021302	3.81575e-08	30.2407
TG	rs76824303	3	62459819	C	A	-0.0201523	0.00351457	9.81251e-09	32.878
TG	rs13066793	3	87037543	G	A	-0.0196496	0.00357445	3.8578e-08	30.2196
TG	rs7642634	3	142110818	C	T	-0.0176705	0.00304283	6.35097e-09	33.7242
TG	rs6792725	3	24520283	G	A	-0.0175827	0.00228437	1.39316e-14	59.2432
TG	rs79287178	3	172294500	A	G	0.0563349	0.00618042	7.86321e-20	83.0843
TG	rs11919048	3	170574165	T	C	0.0211812	0.00295591	7.73927e-13	51.3474
TG	rs79141906	3	12711977	C	A	-0.0127437	0.00218688	5.6308e-09	33.9579
TG	rs17052058	3	52344680	G	A	-0.0300712	0.0026548	9.63385e-30	128.303
TG	rs684773	3	135956305	C	A	0.0301536	0.00241913	1.16413e-35	155.367
TG	rs7631606	3	187628006	G	T	-0.0129122	0.00233107	3.03907e-08	30.6824
TG	rs12513287	4	26065924	T	C	0.0286392	0.00278396	8.04822e-25	105.827
TG	rs144586415	4	87868971	GTT	G	0.0165492	0.00241499	7.24603e-12	46.9595
TG	rs3775228	4	87985166	T	C	0.0355611	0.00209628	1.5202e-64	287.774
TG	rs3852087	4	89655033	C	A	-0.0157444	0.00283989	2.95604e-08	30.7361
TG	rs10857292	4	157618372	C	A	-0.0134535	0.00213557	2.98236e-10	39.6865
TG	rs13101719	4	69446431	A	T	0.01883	0.00246249	2.0611e-14	58.4725
TG	rs7676961	4	39684217	C	T	-0.0114576	0.00204755	2.19644e-08	31.3125
TG	rs77361663	4	71842495	A	C	-0.0118448	0.00217164	4.91666e-08	29.7495
TG	rs78025076	4	110569620	T	C	0.0501983	0.00718282	2.77524e-12	48.8414
TG	rs385715	4	2795654	C	T	0.0129661	0.00223438	6.51418e-09	33.6748
TG	rs1902176	4	15099106	G	T	0.0120274	0.00214617	2.09315e-08	31.4062
TG	rs986545	4	53289704	C	T	-0.0112655	0.00204903	3.84185e-08	30.2276
TG	rs2870238	4	77373079	T	C	0.0142091	0.00204639	3.8256e-12	48.2121
TG	rs2035816	4	100508556	G	A	-0.0299943	0.00372618	8.30615e-16	64.7962
TG	rs457134	4	103113350	C	G	-0.0114542	0.00207084	3.18097e-08	30.594
TG	rs1347188	4	124743259	G	A	0.0134816	0.00238232	1.52226e-08	32.0245
TG	rs71603401	4	18034463	G	A	0.026049	0.00301656	5.85599e-18	74.569
TG	rs7684939	4	55509189	A	G	-0.0129738	0.00204527	2.24864e-10	40.2377
TG	rs7666808	4	141821540	C	G	-0.0114713	0.00209038	4.07343e-08	30.1144
TG	rs181193678	5	78433155	T	C	-0.0150703	0.00215483	2.6767e-12	48.9123
TG	rs154735	5	131437532	A	G	0.0245377	0.00421516	5.83915e-09	33.8875
TG	rs192219	5	40831202	C	T	-0.01275	0.00227311	2.03437e-08	31.4615
TG	rs7735249	5	53310139	G	C	0.0257736	0.00325008	2.18927e-15	62.8872
TG	rs11429307	5	55857025	GT	G	0.0441232	0.00261176	4.97508e-64	285.409
TG	rs142047875	5	55990967	T	A	-0.0132711	0.00208953	2.13614e-10	40.3382
TG	rs7704653	5	90255685	G	A	0.0159265	0.00231193	5.62471e-12	47.456
TG	rs10519336	5	112480104	A	G	0.0128287	0.00233291	3.81935e-08	30.2391
TG	rs5870855	5	118713456	AT	A	-0.0213072	0.0023223	4.5144e-20	84.1814
TG	rs72801474	5	132444128	A	G	-0.0293255	0.0035219	8.31955e-17	69.3325
TG	rs2963431	5	157970432	T	C	0.0158375	0.00241294	5.25291e-11	43.0804
TG	rs62397245	5	176750688	G	C	0.0153463	0.0024734	5.48656e-10	38.4963
TG	rs6882076	5	156390297	C	T	0.0358331	0.00212422	7.62255e-64	284.557
TG	rs593979	5	55776404	C	T	-0.0158381	0.00211132	6.30812e-14	56.2727
TG	rs61093427	5	140061761	T	C	-0.0158707	0.00245341	9.87643e-11	41.8458
TG	rs970069	5	140888248	T	C	0.018388	0.00250175	1.98107e-13	54.0233
TG	rs2077111	6	127135075	G	A	-0.0197126	0.00208341	3.0304e-21	89.5238
TG	rs945890	6	130321899	T	A	0.0133317	0.00227329	4.50495e-09	34.3923
TG	rs28359800	6	31267774	C	CAA	0.0292205	0.00226818	5.6273e-38	165.966
TG	rs9353320	6	86244848	G	C	-0.0119816	0.0020908	1.00051e-08	32.8401
TG	rs72959041	6	127454893	A	G	0.0617698	0.00475154	1.22405e-38	168.999
TG	rs73025562	6	160562481	A	G	0.0146484	0.00238902	8.70302e-10	37.5959
TG	rs28383314	6	32587213	C	T	0.0392034	0.00211513	1.08318e-76	343.537
TG	rs1064173	6	32627480	A	G	-0.0260992	0.00237272	3.83354e-28	120.993
TG	rs9405533	6	1949812	G	A	-0.0118116	0.00215707	4.35642e-08	29.984
TG	rs4710938	6	20640904	G	A	-0.0134763	0.00205432	5.3827e-11	43.0333
TG	rs28752924	6	31303922	C	T	0.0312313	0.00213279	1.48388e-48	214.429
TG	rs707931	6	31740003	G	A	0.0273233	0.0043279	2.73168e-10	39.8577
TG	rs35834134	6	96851977	GA	G	-0.0153958	0.00275927	2.40979e-08	31.1327
TG	rs9264277	6	31224667	C	T	0.0139564	0.00213184	5.88437e-11	42.8586
TG	rs729761	6	43804571	G	T	0.016742	0.00228203	2.19331e-13	53.8235
TG	rs62427982	6	107437166	T	C	-0.0146486	0.00219763	2.63512e-11	44.4307
TG	rs9480889	6	109189021	G	C	0.0175677	0.00248576	1.57943e-12	49.9472
TG	rs632057	6	139834012	G	T	-0.029325	0.00211839	1.40152e-43	191.63
TG	rs9403170	6	140604913	G	T	-0.0140729	0.00254738	3.30529e-08	30.5197
TG	rs77009508	6	161004972	G	A	0.0481125	0.00388153	2.77268e-35	153.642
TG	rs38205	7	15913588	C	A	-0.0153122	0.00213364	7.1499e-13	51.503
TG	rs55896322	7	26064329	G	T	0.0185345	0.00334284	2.94761e-08	30.7419
TG	rs112182225	7	72877569	T	C	0.0153041	0.00268494	1.19828e-08	32.4898
TG	rs56321085	7	150542048	A	G	0.0211474	0.00369854	1.07937e-08	32.6929
TG	rs34184329	7	1008307	T	C	0.0184234	0.00309312	2.58095e-09	35.4769
TG	rs852386	7	5575520	G	A	0.0141415	0.00248919	1.33792e-08	32.2756
TG	rs17138358	7	17920253	C	G	0.014704	0.00209922	2.47799e-12	49.0631
TG	rs35797675	7	72878044	G	T	-0.0952394	0.00250722	1e-200	1442.94
TG	rs6460043	7	72884188	C	T	-0.107604	0.00867863	2.65522e-35	153.729
TG	rs6465120	7	76036364	G	A	-0.0127348	0.00205047	5.27667e-10	38.5725
TG	rs2070971	7	44197583	T	G	0.0263056	0.00298901	1.35863e-18	77.4536
TG	rs183115140	7	72820718	A	T	0.0793216	0.0103824	2.1717e-14	58.3697
TG	rs12530679	7	106632113	G	A	-0.0114542	0.00208439	3.90229e-08	30.1975
TG	rs41785	7	116486020	A	C	-0.0143544	0.00208389	5.64807e-12	47.4483
TG	rs1406754	7	26396198	T	G	-0.0215648	0.00210478	1.23794e-24	104.973
TG	rs2971669	7	44231778	T	C	0.0161831	0.00249006	8.07979e-11	42.238
TG	rs62473520	7	130583442	C	T	-0.0219338	0.00393829	2.55664e-08	31.0179
TG	rs112206063	7	150293951	C	T	0.0196653	0.00261211	5.13216e-14	56.6785
TG	rs13269725	8	72459889	G	A	0.0348458	0.00382845	8.88383e-20	82.8428
TG	rs4500049	8	11521079	T	A	-0.0269029	0.00207012	1.29211e-38	168.891
TG	rs6999158	8	19928013	A	T	-0.0872677	0.00227641	1e-200	1469.62
TG	rs2081687	8	59388565	C	T	-0.0268805	0.00218405	8.23948e-35	151.478
TG	rs13255619	8	71666446	C	T	-0.0130606	0.00209545	4.58047e-10	38.8483
TG	rs7832515	8	144306379	G	A	-0.0168489	0.00266597	2.61553e-10	39.9423
TG	rs2035889	8	19634087	A	T	-0.0391768	0.00226875	8.19219e-67	298.184
TG	rs10957299	8	64795941	G	T	-0.0113861	0.00208459	4.70663e-08	29.8338
TG	rs11461788	8	106451248	GT	G	0.0145739	0.00257134	1.44627e-08	32.1242
TG	rs11781439	8	20573754	A	C	0.0155497	0.00264233	3.98483e-09	34.6314
TG	rs2954010	8	126420995	C	A	-0.0134945	0.00207244	7.44561e-11	42.3984
TG	rs4537315	8	126469308	G	A	0.0481641	0.00211576	1.03276e-114	518.22
TG	rs2980858	8	126501177	C	T	-0.0843686	0.00224738	1e-200	1409.32
TG	rs613444	9	13682827	A	G	0.0122452	0.00220036	2.61981e-08	30.9702
TG	rs28712486	9	86481873	A	C	-0.0210804	0.00243974	5.60015e-18	74.657
TG	rs550057	9	136146597	T	C	-0.018781	0.00234653	1.2067e-15	64.0597
TG	rs581080	9	15305378	C	G	0.0156678	0.00266259	3.99494e-09	34.6264
TG	rs12350739	9	16885017	A	G	-0.0131386	0.00211112	4.86116e-10	38.7322
TG	rs10797119	9	92202495	C	T	0.016317	0.00206211	2.51768e-15	62.6119
TG	rs62565259	9	102162570	T	C	-0.0171674	0.00272074	2.79332e-10	39.8139
TG	rs1800978	9	107665978	G	C	-0.0281562	0.0031285	2.25892e-19	80.9983
TG	rs34619169	9	139327277	A	G	0.0136987	0.00221763	6.52574e-10	38.1576
TG	rs10795464	10	17255095	A	G	0.0118037	0.00210816	2.15526e-08	31.3494
TG	rs2068888	10	94839642	A	G	-0.0313571	0.00205532	1.48868e-52	232.762
TG	rs2773469	10	115798895	G	A	-0.018188	0.00232594	5.29785e-15	61.1467
TG	rs71508062	10	52633664	A	G	0.0447925	0.0071463	3.65898e-10	39.2869
TG	rs71473777	10	77217080	G	A	0.0204123	0.00315706	1.00883e-10	41.804
TG	rs75398587	10	103946480	G	C	-0.0277637	0.00400961	4.38127e-12	47.9458
TG	rs55767272	10	63702572	C	A	-0.0302041	0.00413542	2.79834e-13	53.3449
TG	rs10882098	10	94444793	T	C	-0.0128067	0.00208763	8.53827e-10	37.6329
TG	rs74563318	10	114124977	A	C	-0.0430108	0.00557418	1.19978e-14	59.5378
TG	rs1133400	10	134459388	G	A	0.013433	0.0024606	4.78189e-08	29.8033
TG	rs10786114	10	95309022	T	C	-0.0288427	0.00309145	1.06023e-20	87.0457
TG	rs140107293	10	5267191	G	A	-0.0247114	0.00282254	2.0408e-18	76.6504
TG	rs10822163	10	65124098	G	C	-0.0307633	0.00205115	7.5544e-51	224.942
TG	rs878409	10	122999550	A	G	-0.0114549	0.00206058	2.71238e-08	30.9032
TG	rs1765142	11	30378559	A	C	-0.0121676	0.00217484	2.21024e-08	31.3008
TG	rs12294913	11	64004643	G	C	0.0562567	0.00497244	1.12279e-29	128
TG	rs4930352	11	66066993	T	G	-0.0119898	0.00210853	1.29775e-08	32.3344
TG	rs61905132	11	116673464	T	C	0.215164	0.00663171	1e-200	1052.66
TG	rs7927024	11	116945738	C	T	-0.0430682	0.00650381	3.54405e-11	43.8508
TG	rs6486122	11	13361524	T	C	0.0199154	0.00223851	5.75175e-19	79.1517
TG	rs118178067	11	26167547	T	C	0.0242417	0.0041975	7.68352e-09	33.3538
TG	rs11030102	11	27681596	G	C	0.0174596	0.00234779	1.033e-13	55.3032
TG	rs61905077	11	116593829	A	C	-0.277943	0.00727054	1e-200	1461.43
TG	rs76814754	11	116557959	T	C	-0.0476	0.00723592	4.75883e-11	43.2739
TG	rs79610135	11	116635951	C	T	-0.0376299	0.00548559	6.89763e-12	47.0565
TG	rs142958146	11	116660008	G	A	0.3028	0.0126206	3.3266e-127	575.641
TG	rs4080140	11	116676590	A	G	-0.0549307	0.00779448	1.82306e-12	49.6656
TG	rs141469619	11	116714293	G	A	0.33102	0.0108723	1e-200	926.97
TG	rs11600815	11	14797227	A	G	-0.0325678	0.00475039	7.08925e-12	47.0022
TG	rs10838681	11	47275064	A	G	-0.0279979	0.00233347	3.6241e-33	143.962
TG	rs11229043	11	57271004	T	C	0.0167262	0.00305454	4.35442e-08	29.9849
TG	rs174574	11	61600342	C	A	-0.0508369	0.00216775	1.27644e-121	549.971
TG	rs11237488	11	78128775	T	C	-0.0178187	0.00314291	1.43212e-08	32.1431
TG	rs45557239	11	116664654	T	C	-0.0475868	0.00767039	5.50605e-10	38.4891
TG	rs4909945	11	10673739	C	T	0.0154146	0.00223614	5.44753e-12	47.5189
TG	rs7117115	11	47723540	G	A	-0.0121945	0.00210859	7.32808e-09	33.446
TG	rs141414463	11	116598315	T	C	0.214919	0.00691543	1e-200	965.853
TG	rs74773964	11	116649759	C	T	-0.0515437	0.00745306	4.65265e-12	47.828
TG	rs149137426	11	116682668	A	T	0.134098	0.00865901	4.28055e-54	239.833
TG	rs35192698	11	116946533	C	T	-0.0637501	0.00776987	2.30994e-16	67.3185
TG	rs142334475	11	117088573	A	G	-0.0926608	0.00965579	8.27942e-22	92.0908
TG	rs11057837	12	125311720	T	C	0.0214325	0.00338875	2.53869e-10	40.0006
TG	rs11064281	12	6721425	G	T	0.015914	0.00271592	4.64269e-09	34.334
TG	rs11045171	12	20470199	G	A	-0.0272994	0.00258476	4.48436e-26	111.549
TG	rs11045866	12	21367382	C	A	0.0259516	0.00288533	2.37629e-19	80.8979
TG	rs36073309	12	56930992	A	G	-0.0130724	0.00218131	2.0611e-09	35.915
TG	rs4760254	12	57766392	C	G	-0.0290214	0.00238355	4.18697e-34	148.248
TG	rs12424054	12	107186747	A	G	0.0205278	0.00241803	2.07539e-17	72.0711
TG	rs1032494	12	63473125	G	A	-0.0122732	0.00221989	3.22552e-08	30.567
TG	rs1790099	12	123656533	T	C	0.0155044	0.00226187	7.14661e-12	46.9867
TG	rs4930724	12	124423817	C	T	-0.0263111	0.00217661	1.22067e-33	146.122
TG	rs35763453	12	46215895	C	T	0.0291119	0.00445471	6.3577e-11	42.7073
TG	rs4761234	12	69732105	C	T	-0.0144473	0.00205282	1.95344e-12	49.5304
TG	rs2182784	13	51133421	A	C	0.0135913	0.00246009	3.29997e-08	30.5225
TG	rs9561643	13	95253131	C	A	0.0181728	0.00220561	1.73141e-16	67.8869
TG	rs1340819	13	29145323	C	A	-0.0120601	0.00214986	2.02647e-08	31.4689
TG	rs41284816	13	50655989	T	G	-0.0612304	0.00758335	6.78578e-16	65.1947
TG	rs9604570	13	114631940	G	A	-0.022892	0.00263986	4.25794e-18	75.1979
TG	rs1928496	13	31012904	T	C	0.0180506	0.00233583	1.09496e-14	59.7174
TG	rs10872918	14	39702975	A	C	0.0157587	0.00289011	4.96318e-08	29.7312
TG	rs12880341	14	64236191	C	T	0.0221361	0.00281402	3.6509e-15	61.8797
TG	rs2070341	14	24545375	T	C	0.0118486	0.00209157	1.47082e-08	32.0914
TG	rs61993685	14	100765823	C	T	-0.0253116	0.00380706	2.95869e-11	44.2038
TG	rs71413977	14	23733062	C	T	-0.0151024	0.00257307	4.37391e-09	34.45
TG	rs11620989	14	69746345	G	A	0.012199	0.00210173	6.46547e-09	33.6895
TG	rs1037117	15	102068658	A	G	0.0196074	0.00236117	1.00554e-16	68.9581
TG	rs7170463	15	41888918	G	A	-0.0150835	0.00221331	9.43409e-12	46.4429
TG	rs12442886	15	72473611	C	T	0.0136723	0.00238488	9.8712e-09	32.8662
TG	rs10152471	15	101890913	A	G	-0.01244	0.00210717	3.55492e-09	34.8531
TG	rs139974673	15	44027885	C	T	0.146821	0.00656524	8.95365e-111	500.121
TG	rs1532085	15	58683366	G	A	-0.0320064	0.00210252	2.49345e-52	231.736
TG	rs261334	15	58726744	C	G	-0.0461727	0.00249754	2.61397e-76	341.779
TG	rs12591786	15	60902512	T	C	-0.019122	0.00284883	1.9169e-11	45.054
TG	rs62012775	15	63871274	T	A	0.0231992	0.00269292	7.00003e-18	74.2163
TG	rs4471666	16	85198965	G	T	-0.0234263	0.00410565	1.15752e-08	32.5569
TG	rs28577186	16	4488191	A	G	-0.0142048	0.00217924	7.11377e-11	42.4874
TG	rs143076454	16	921179	A	G	0.0428904	0.00758444	1.55797e-08	31.9796
TG	rs11644601	16	15172118	C	T	-0.0283355	0.00224212	1.30617e-36	159.714
TG	rs3814883	16	29994922	T	C	0.0156612	0.00205416	2.45697e-14	58.1275
TG	rs2937124	16	69862109	T	C	-0.0184745	0.00218262	2.57573e-17	71.6455
TG	rs34682685	16	72096227	A	G	0.0331215	0.00334864	4.55407e-23	97.8325
TG	rs12600110	16	962154	C	T	-0.0161658	0.00211006	1.84035e-14	58.6955
TG	rs4843754	16	88003327	G	A	0.0124026	0.00205179	1.4961e-09	36.5393
TG	rs8073177	17	7440584	C	T	-0.0159151	0.00245423	8.88792e-11	42.0522
TG	rs591939	17	40698075	G	A	0.0200383	0.00236413	2.33131e-17	71.8421
TG	rs1801689	17	64210580	C	A	-0.0613933	0.00602194	2.08882e-24	103.937
TG	rs11078597	17	1618363	C	T	0.020974	0.00262464	1.33629e-15	63.8591
TG	rs9904004	17	17476791	G	A	0.0411626	0.00428494	7.51796e-22	92.2818
TG	rs1468270	17	46125191	T	C	-0.0198091	0.00256292	1.08293e-14	59.7392
TG	rs9889402	17	73364216	A	G	0.0145761	0.00230914	2.74853e-10	39.8458
TG	rs4969179	17	76391454	G	T	-0.0170664	0.00209393	3.6266e-16	66.4293
TG	rs2304969	17	4692559	T	G	-0.0166292	0.00293732	1.50169e-08	32.0509
TG	rs72836561	17	41926126	T	C	0.138147	0.00581176	6.77642e-125	565.025
TG	rs12601665	17	47322264	G	C	-0.014814	0.00208161	1.10637e-12	50.6461
TG	rs1292060	17	57913849	G	A	0.0137573	0.0022467	9.16347e-10	37.4952
TG	rs62070804	17	27889643	T	C	0.0480365	0.00772838	5.11317e-10	38.6337
TG	rs4121765	18	57730096	A	G	-0.0124496	0.00222658	2.25289e-08	31.2633
TG	rs867939	18	19911690	A	G	-0.013293	0.00207879	1.60964e-10	40.8907
TG	rs2510344	18	21113285	C	T	-0.0167709	0.00204556	2.43108e-16	67.2184
TG	rs41292412	18	56118358	T	C	0.0604188	0.00943792	1.53649e-10	40.9819
TG	rs6506033	18	289209	T	C	-0.0234774	0.00396041	3.06598e-09	35.1415
TG	rs34690548	19	11289993	CAAA	C	0.0203923	0.00357013	1.1172e-08	32.626
TG	rs12891	19	8327196	C	G	-0.0116507	0.00208273	2.21963e-08	31.2923
TG	rs55803162	19	33751639	T	C	-0.0131817	0.00218611	1.64237e-09	36.3579
TG	rs483082	19	45416178	T	G	0.0888133	0.00241593	1e-200	1351.41
TG	rs5112	19	45430280	G	C	0.069518	0.00220597	1e-200	993.105
TG	rs739320	19	49261368	C	T	-0.021954	0.0021499	1.75914e-24	104.278
TG	rs8102873	19	57488423	T	C	0.011841	0.00208345	1.32066e-08	32.3006
TG	rs11878235	19	7976698	A	G	-0.0141722	0.00211492	2.06919e-11	44.9042
TG	rs62117489	19	8442202	A	C	-0.0435215	0.00452489	6.6973e-22	92.5106
TG	rs71368855	19	56087586	T	C	0.0260484	0.00323578	8.2718e-16	64.8043
TG	rs62112763	19	7220013	G	C	0.0201006	0.00207631	3.6358e-22	93.7203
TG	rs62118471	19	45691049	C	T	0.0422293	0.00672744	3.44778e-10	39.4029
TG	rs897764	19	35559624	C	T	0.0254283	0.00415131	9.04774e-10	37.5201
TG	rs74698119	20	39197335	T	A	0.0671229	0.00802883	6.25893e-17	69.8935
TG	rs2738759	20	62350413	G	A	0.0209592	0.00373273	1.96571e-08	31.528
TG	rs34587839	20	32300671	A	G	0.0167883	0.00283357	3.12702e-09	35.1031
TG	rs6063840	20	51208949	A	G	0.0131108	0.00221593	3.28625e-09	35.0063
TG	rs8126001	20	62711459	T	C	-0.0159455	0.00205207	7.81988e-15	60.3798
TG	rs151235402	20	569164	T	C	0.0545503	0.00827872	4.42181e-11	43.4178
TG	rs6088889	20	34175417	A	C	0.0156203	0.00286076	4.7562e-08	29.8137
TG	rs2865390	20	56114394	C	T	0.0165605	0.00208534	1.99986e-15	63.0657
TG	rs146496844	20	39267671	A	G	0.0593343	0.00847094	2.4797e-12	49.0624
TG	rs8134638	21	40644170	C	T	0.0136705	0.00211043	9.31966e-11	41.9592
TG	rs5755799	22	36012864	G	C	0.0123026	0.00205462	2.12745e-09	35.8534
TG	rs2071887	22	38879010	A	T	0.0163835	0.00215297	2.74663e-14	57.9078
TG	rs140287	22	24334710	A	G	-0.012802	0.00208457	8.18446e-10	37.7157
TG	rs134551	22	28807625	T	C	-0.0134189	0.00216668	5.89088e-10	38.357
TG	rs2267373	22	38600542	T	C	0.0217302	0.00207431	1.11481e-25	109.744
TG	rs9626823	22	46645148	A	G	0.0234282	0.00325441	6.07016e-13	51.8243

## Sheet: TableS4
Table.S4 The MR, GSR and GSMR method results between lipid traits and osteonecrosis/CAD
exposure	outcome	method	b	se	OR	pval
ApoA	Osteonecrosis	Inverse variance weighted	0.122574	0.110012	1.130403 (0.911148-1.402419)	0.2652
ApoA	Osteonecrosis	MR Egger	0.157345	0.194794	1.170399 (0.798954-1.714534)	0.420141
ApoA	Osteonecrosis	Weighted median	0.000149574	0.175924	1.00015 (0.708459-1.411936)	0.999322
ApoA	Osteonecrosis	MR.RAPS	0.131806	0.122017	1.140887 (0.898214-1.449124)	0.280039
ApoA	Osteonecrosis	MR.presso	0.122574	0.117643	1.130403 (0.897623-1.42355)	0.29863
ApoB	Osteonecrosis	Inverse variance weighted	0.144843	0.132201	1.155858 (0.892015-1.49774)	0.273244
ApoB	Osteonecrosis	MR Egger	-0.237871	0.203064	0.788304 (0.529471-1.173667)	0.243302
ApoB	Osteonecrosis	Weighted median	-0.172868	0.189188	0.841249 (0.58061-1.21889)	0.360856
ApoB	Osteonecrosis	MR.RAPS	0.135812	0.132988	1.145466 (0.882635-1.486564)	0.307143
ApoB	Osteonecrosis	MR.presso	0.144843	0.132201	1.155858 (0.892015-1.49774)	0.275
HDL	Osteonecrosis	Inverse variance weighted	0.0756143	0.105664	1.078546 (0.876791-1.326727)	0.47423
HDL	Osteonecrosis	MR Egger	0.189999	0.167511	1.209249 (0.870818-1.679207)	0.257739
HDL	Osteonecrosis	Weighted median	-0.00599844	0.168125	0.99402 (0.714963-1.381993)	0.971539
HDL	Osteonecrosis	MR.RAPS	0.098474	0.110819	1.103486 (0.888046-1.371191)	0.374218
HDL	Osteonecrosis	MR.presso	0.0756143	0.105612	1.078546 (0.87688-1.326593)	0.474657
LDL-C	Osteonecrosis	Inverse variance weighted	0.325699	0.156929	1.384999 (1.018284-1.883779)	0.0379443
LDL-C	Osteonecrosis	MR Egger	-0.0525066	0.25128	0.948848 (0.579832-1.552711)	0.834795
LDL-C	Osteonecrosis	Weighted median	-0.0898642	0.23972	0.914055 (0.571372-1.462265)	0.707756
LDL-C	Osteonecrosis	MR.RAPS	0.306635	0.158906	1.358844 (0.99519-1.855382)	0.053649
LDL-C	Osteonecrosis	MR.presso	0.325699	0.156929	1.384999 (1.018284-1.883779)	0.0398144
TC	Osteonecrosis	Inverse variance weighted	0.258968	0.125909	1.295593 (1.012261-1.658229)	0.0397068
TC	Osteonecrosis	MR Egger	-0.171713	0.21836	0.84222 (0.548977-1.292105)	0.432895
TC	Osteonecrosis	Weighted median	-0.143701	0.207235	0.866147 (0.577018-1.300149)	0.488045
TC	Osteonecrosis	MR.RAPS	0.28303	0.138189	1.327145 (1.012254-1.739993)	0.0405467
TC	Osteonecrosis	MR.presso	0.258968	0.135623	1.295593 (0.993171-1.690102)	0.0581099
TG	Osteonecrosis	Inverse variance weighted	-0.180388	0.127352	0.834946 (0.65051-1.071675)	0.156644
TG	Osteonecrosis	MR Egger	-0.424585	0.210982	0.654041 (0.432527-0.989002)	0.045478
TG	Osteonecrosis	Weighted median	-0.451274	0.220396	0.636816 (0.413437-0.980887)	0.0406029
TG	Osteonecrosis	MR.RAPS	-0.190078	0.131871	0.826894 (0.638556-1.070782)	0.149474
TG	Osteonecrosis	MR.presso	-0.180388	0.128364	0.834946 (0.649221-1.073802)	0.161436
HDL	Osteonecrosis	GSMR	0.075634	0.10606	1.078568 (0.876128-1.327784)	0.48
ApoA	Osteonecrosis	GSMR	0.115786	0.110658	1.122756 (0.903839-1.394695)	0.3
LDL-C	Osteonecrosis	GSMR	0.310234	0.141173	1.363744 (1.034104-1.798464)	0.03
TG	Osteonecrosis	GSMR	-0.120533	0.129552	0.886448 (0.687664-1.142694)	0.35
ApoB	Osteonecrosis	GSMR	0.258302	0.123181	1.29473 (1.01701-1.648287)	0.04
TC	Osteonecrosis	GSMR	0.245747	0.126437	1.278576 (0.997933-1.638143)	0.05
HDL	Osteonecrosis	GRS	6.8e-05	0.000281	1.000068 (0.999517-1.000619)	0.81
ApoA	Osteonecrosis	GRS	0.000168	0.000275	1.000168 (0.999629-1.000707)	0.54
LDL-C	Osteonecrosis	GRS	0.000984	0.000382	1.000984 (1.000235-1.001734)	0.01
TG	Osteonecrosis	GRS	-0.000166	0.000334	0.999834 (0.99918-1.000489)	0.62
ApoB	Osteonecrosis	GRS	0.000486	0.00031	1.000486 (0.999878-1.001094)	0.12
TC	Osteonecrosis	GRS	0.000746	0.000352	1.000746 (1.000056-1.001437)	0.03
ApoA	Coronary heart disease	Inverse variance weighted	-0.189275	0.0463302	0.827559 (0.755721-0.906225)	4.401e-05
ApoA	Coronary heart disease	MR Egger	-0.0395363	0.0751113	0.961235 (0.829648-1.113693)	0.599164
ApoA	Coronary heart disease	Weighted median	-0.147669	0.0549307	0.862716 (0.774658-0.960784)	0.00718197
ApoA	Coronary heart disease	MR.RAPS	-0.179045	0.0416456	0.836068 (0.770535-0.907175)	1.71368e-05
ApoA	Coronary heart disease	MR.presso	-0.189275	0.0463302	0.827559 (0.755721-0.906225)	6.16585e-05
ApoB	Coronary heart disease	Inverse variance weighted	0.418448	0.0572721	1.519601 (1.358246-1.700124)	2.74586e-13
ApoB	Coronary heart disease	MR Egger	0.419142	0.0911934	1.520657 (1.271762-1.818262)	9.1931e-06
ApoB	Coronary heart disease	Weighted median	0.47229	0.0652535	1.603662 (1.411133-1.822458)	4.5612e-13
ApoB	Coronary heart disease	MR.RAPS	0.492299	0.0465114	1.636073 (1.493521-1.79223)	3.51766e-26
ApoB	Coronary heart disease	MR.presso	0.418448	0.0572721	1.519601 (1.358246-1.700124)	1.5795e-11
HDL	Coronary heart disease	Inverse variance weighted	-0.21698	0.0397326	0.804946 (0.744639-0.870138)	4.73454e-08
HDL	Coronary heart disease	MR Egger	-0.0904689	0.0643612	0.913503 (0.805239-1.036323)	0.160997
HDL	Coronary heart disease	Weighted median	-0.224991	0.0506681	0.798523 (0.723033-0.881895)	8.97536e-06
HDL	Coronary heart disease	MR.RAPS	-0.218943	0.0356253	0.803367 (0.749185-0.861468)	7.96021e-10
HDL	Coronary heart disease	MR.presso	-0.21698	0.0397326	0.804946 (0.744639-0.870138)	1.08331e-07
LDL-C	Coronary heart disease	Inverse variance weighted	0.483281	0.0696971	1.621386 (1.414357-1.858719)	4.09054e-12
LDL-C	Coronary heart disease	MR Egger	0.628842	0.11265	1.875438 (1.50388-2.338796)	1.25407e-07
LDL-C	Coronary heart disease	Weighted median	0.515675	0.0655888	1.674768 (1.472734-1.904518)	3.77326e-15
LDL-C	Coronary heart disease	MR.RAPS	0.502289	0.0556656	1.6525 (1.481692-1.842998)	1.82445e-19
LDL-C	Coronary heart disease	MR.presso	0.483281	0.0696971	1.621386 (1.414357-1.858719)	1.50487e-10
TC	Coronary heart disease	Inverse variance weighted	0.362781	0.0700415	1.437321 (1.252949-1.648824)	2.22459e-07
TC	Coronary heart disease	MR Egger	0.589574	0.117825	1.803219 (1.431377-2.27166)	1.52682e-06
TC	Coronary heart disease	Weighted median	0.331239	0.0632656	1.392693 (1.230276-1.576551)	1.64365e-07
TC	Coronary heart disease	MR.RAPS	0.322636	0.0519991	1.380763 (1.246971-1.528909)	5.48215e-10
TC	Coronary heart disease	MR.presso	0.362781	0.0700415	1.437321 (1.252949-1.648824)	6.86792e-07
TG	Coronary heart disease	Inverse variance weighted	0.288023	0.0460115	1.333788 (1.218768-1.459663)	3.85457e-10
TG	Coronary heart disease	MR Egger	0.29284	0.0791009	1.340229 (1.147749-1.564988)	0.000271736
TG	Coronary heart disease	Weighted median	0.366617	0.0589113	1.442846 (1.285504-1.619445)	4.87085e-10
TG	Coronary heart disease	MR.RAPS	0.299495	0.0428772	1.349177 (1.240427-1.467462)	2.84969e-12
TG	Coronary heart disease	MR.presso	0.288023	0.0460115	1.333788 (1.218768-1.459663)	2.048e-09
HDL	Coronary heart disease	GSMR	-0.230957	0.028639	0.793774 (0.750445-0.839604)	7.35e-16
ApoA	Coronary heart disease	GSMR	-0.198336	0.030816	0.820094 (0.772027-0.871154)	1.23e-10
LDL-C	Coronary heart disease	GSMR	0.518108	0.040294	1.678848 (1.55136-1.816814)	7.73e-38
TG	Coronary heart disease	GSMR	0.310947	0.033696	1.364717 (1.277497-1.457891)	2.76e-20
ApoB	Coronary heart disease	GSMR	0.576204	0.037417	1.779271 (1.653454-1.914662)	1.65e-53
TC	Coronary heart disease	GSMR	0.246787	0.038137	1.279906 (1.187724-1.379244)	9.73e-11
HDL	Coronary heart disease	GRS	-0.000568	6.9e-05	0.999432 (0.999297-0.999567)	1.37e-16
ApoA	Coronary heart disease	GRS	-0.000468	6.8e-05	0.999532 (0.999399-0.999665)	6.17e-12
LDL-C	Coronary heart disease	GRS	0.001178	9.4e-05	1.001179 (1.000994-1.001363)	6.84e-36
TG	Coronary heart disease	GRS	0.000711	8.1e-05	1.000711 (1.000552-1.00087)	2.21e-18
ApoB	Coronary heart disease	GRS	0.000973	7.8e-05	1.000973 (1.00082-1.001127)	1.95e-35
TC	Coronary heart disease	GRS	0.000881	8.8e-05	1.000881 (1.000709-1.001054)	1.36e-23

## Sheet: TableS5
Table.S5 Association of genetically proxied lipid traits with risk of osteonecrosis
exposure	outcome	nsnp	b_Inverse variance weighted	b_MR Egger	b_Weighted median	b_MR.RAPS	se_Inverse variance weighted	se_MR Egger	se_Weighted median	se_MR.RAPS	pval_Inverse variance weighted	pval_MR Egger	pval_Weighted median	pval_MR.RAPS	MR.presso.global.RSSobs	MR.presso.global.pvalue	b_MR.presso	se_MR.presso	pval_MR.presso	Q_MR Egger	Q_df_MR Egger	Q_pval_MR Egger	Q_Inverse variance weighted	Q_df_Inverse variance weighted	Q_pval_Inverse variance weighted	egger_intercept	egger_se	egger_pval
ApoA	Osteonecrosis	214	0.122574	0.157345	0.000149574	0.131806	0.110012	0.194794	0.175924	0.122017	0.2652	0.420141	0.999322	0.280039	245.394928453284	0.085	0.122574	0.117643	0.29863	243.513	212	0.0677784	243.571	213	0.0738596	-0.00126404	0.00563696	0.822785
ApoB	Osteonecrosis	151	0.144843	-0.237871	-0.172868	0.135812	0.132201	0.203064	0.189188	0.132988	0.273244	0.243302	0.360856	0.307143	194.618176159326	0.016	0.144843	0.132201	0.275	184.121	149	0.0267122	191.562	150	0.0123606	0.0165273	0.00673508	0.0152837
HDL	Osteonecrosis	261	0.0756143	0.189999	-0.00599844	0.098474	0.105664	0.167511	0.168125	0.110819	0.47423	0.257739	0.971539	0.374218	261.856633726014	0.479	0.0756143	0.105612	0.474657	258.973	259	0.488787	259.747	260	0.492755	-0.00410901	0.00466928	0.37967
LDL-C	Osteonecrosis	138	0.325699	-0.0525066	-0.0898642	0.306635	0.156929	0.25128	0.23972	0.158906	0.0379443	0.834795	0.707756	0.053649	174.86384564943	0.021	0.325699	0.156929	0.0398144	166.473	136	0.0387759	170.964	137	0.0260217	0.0142336	0.00743087	0.0575316
TC	Osteonecrosis	151	0.258968	-0.171713	-0.143701	0.28303	0.125909	0.21836	0.207235	0.138189	0.0397068	0.432895	0.488045	0.0405467	177.731069807244	0.083	0.258968	0.135623	0.0581099	167.082	149	0.14776	174.037	150	0.0872476	0.0173824	0.00697941	0.0138531
TG	Osteonecrosis	208	-0.180388	-0.424585	-0.451274	-0.190078	0.127352	0.210982	0.220396	0.131871	0.156644	0.045478	0.0406029	0.149474	212.737841593292	0.407	-0.180388	0.128364	0.161436	208.159	206	0.444787	210.302	207	0.423027	0.00797326	0.00547573	0.146885

## Sheet: TableS6
Table.S6 Association of genetically proxied lipid traits with risk of CAD
exposure	outcome	nsnp	b_Inverse variance weighted	b_MR Egger	b_Weighted median	b_MR.RAPS	se_Inverse variance weighted	se_MR Egger	se_Weighted median	se_MR.RAPS	pval_Inverse variance weighted	pval_MR Egger	pval_Weighted median	pval_MR.RAPS	MR.presso.global.RSSobs	MR.presso.global.pvalue	b_MR.presso	se_MR.presso	pval_MR.presso	Q_MR Egger	Q_df_MR Egger	Q_pval_MR Egger	Q_Inverse variance weighted	Q_df_Inverse variance weighted	Q_pval_Inverse variance weighted	egger_intercept	egger_se	egger_pval
ApoA	Coronary heart disease	221	-0.189275	-0.0395363	-0.147669	-0.179045	0.0463302	0.0751113	0.0549307	0.0416456	4.401e-05	0.599164	0.00718197	1.71368e-05	647.149332432853	<0.001	-0.189275	0.0463302	6.16585e-05	621.464	219	3.3092e-40	639.408	220	1.55721e-42	-0.00536676	0.00213423	0.0126351
ApoB	Coronary heart disease	149	0.418448	0.419142	0.47229	0.492299	0.0572721	0.0911934	0.0652535	0.0465114	2.74586e-13	9.1931e-06	4.5612e-13	3.51766e-26	524.602352366129	<0.001	0.418448	0.0572721	1.5795e-11	517.386	147	1.00468e-42	517.386	148	1.89286e-42	-2.81112e-05	0.00286515	0.992185
HDL	Coronary heart disease	268	-0.21698	-0.0904689	-0.224991	-0.218943	0.0397326	0.0643612	0.0506681	0.0356253	4.73454e-08	0.160997	8.97536e-06	7.96021e-10	597.791760078012	<0.001	-0.21698	0.0397326	1.08331e-07	577.92	266	3.55685e-25	591.327	267	1.32336e-26	-0.00428021	0.00172304	0.0136038
LDL-C	Coronary heart disease	137	0.483281	0.628842	0.515675	0.502289	0.0696971	0.11265	0.0655888	0.0556656	4.09054e-12	1.25407e-07	3.77326e-15	1.82445e-19	538.633959946752	<0.001	0.483281	0.0696971	1.50487e-10	520.54	135	1.17782e-46	530.893	136	4.87758e-48	-0.00545779	0.00333088	0.103637
TC	Coronary heart disease	155	0.362781	0.589574	0.331239	0.322636	0.0700415	0.117825	0.0632656	0.0519991	2.22459e-07	1.52682e-06	1.64365e-07	5.48215e-10	722.008008225872	<0.001	0.362781	0.0700415	6.86792e-07	680.749	153	1.3006e-67	705.841	154	1.51864e-71	-0.00850342	0.00358073	0.0187994
TG	Coronary heart disease	217	0.288023	0.29284	0.366617	0.299495	0.0460115	0.0791009	0.0589113	0.0428772	3.85457e-10	0.000271736	4.87085e-10	2.84969e-12	442.593826882747	<0.001	0.288023	0.0460115	2.048e-09	437.706	215	2.46662e-17	437.718	216	3.52849e-17	-0.000147079	0.00196204	0.940314

## Sheet: TableS7
Table.S7 The multivariable MR analysis between lipid traits, confounders and osteonecrosis
exposure	outcome	b	se	pval	Confonder
LDL-C	Osteonecrosis	0.322136	0.146342	0.0277177	Adjusted for Alcohol consumption
LDL-C	Osteonecrosis	0.29046	0.145223	0.0454898	Adjusted for Smoking
LDL-C	Osteonecrosis	0.281327	0.164227	0.0867059	Adjusted for Glucocorticoids use
LDL-C	Osteonecrosis	0.351496	0.155342	0.0236528	Adjusted for Type 2 diabetes
TG	Osteonecrosis	-0.0290031	0.119355	0.808006	Adjusted for Alcohol consumption
TG	Osteonecrosis	-0.075799	0.109041	0.486967	Adjusted for Smoking
TG	Osteonecrosis	-0.021581	0.116393	0.852904	Adjusted for Glucocorticoids use
TG	Osteonecrosis	-0.10442	0.115503	0.365973	Adjusted for Type 2 diabetes
TC	Osteonecrosis	0.193023	0.126179	0.126076	Adjusted for Alcohol consumption
TC	Osteonecrosis	0.17239	0.12947	0.183025	Adjusted for Smoking
TC	Osteonecrosis	0.16695	0.138762	0.228921	Adjusted for Glucocorticoids use
TC	Osteonecrosis	0.237529	0.130734	0.069235	Adjusted for Type 2 diabetes
HDL	Osteonecrosis	-0.0175007	0.0990019	0.859688	Adjusted for Alcohol consumption
HDL	Osteonecrosis	0.0178712	0.0967221	0.85341	Adjusted for Smoking
HDL	Osteonecrosis	-0.0160035	0.100667	0.873688	Adjusted for Glucocorticoids use
HDL	Osteonecrosis	0.0813175	0.0999476	0.415873	Adjusted for Type 2 diabetes
ApoA	Osteonecrosis	0.0978638	0.119775	0.41389	Adjusted for Alcohol consumption
ApoA	Osteonecrosis	0.122606	0.112142	0.274258	Adjusted for Smoking
ApoA	Osteonecrosis	0.138508	0.113609	0.222784	Adjusted for Glucocorticoids use
ApoA	Osteonecrosis	0.157805	0.114985	0.169941	Adjusted for Type 2 diabetes
ApoB	Osteonecrosis	0.136876	0.134987	0.310586	Adjusted for Alcohol consumption
ApoB	Osteonecrosis	0.131204	0.127088	0.301888	Adjusted for Smoking
ApoB	Osteonecrosis	0.112881	0.138903	0.416412	Adjusted for Glucocorticoids use
ApoB	Osteonecrosis	0.156796	0.133734	0.241017	Adjusted for Type 2 diabetes

## Sheet: TableS8
Table S8. Characteristics of lipid-lowering genetics variants in target genes
Exposure	SNP	Chr	Pos	Effect	Allele	Effect Allele Frequency	Beta	SE	P value	R2	f	meanf	F10
LDLR	rs12983316	19	11114352	G	A	0.1689	0.0514	0.0052	7.44389e-22	0.000593134	97.7044	203.584	TRUE
	rs3786722	19	11161537	A	C	0.2427	-0.0754	0.0043	5.52077e-63	0.00179135	307.469	203.584	TRUE
	rs73015030	19	11207516	A	G	0.02507	-0.1517	0.0148	2.61577e-22	0.00126347	105.06	203.584	TRUE
	rs6511727	19	11315817	G	T	0.6148	-0.0266	0.0038	1.84417e-11	0.000287748	48.9994	203.584	TRUE
	rs6511720	19	11202306	T	G	0.09763	-0.2209	0.0061	1e-200	0.00762793	1311.37	203.584	TRUE
	rs1433099	19	11242658	C	T	0.7098	0.0357	0.0043	2.51015e-16	0.000401816	68.9278	203.584	TRUE
	rs7188	19	11275139	C	A	0.3259	0.0521	0.0043	9.38858e-31	0.00101452	146.802	203.584	TRUE
	rs892114	19	11266584	G	A	0.7731	-0.0353	0.0047	7.62957e-13	0.000360749	56.409	203.584	TRUE
	rs688	19	11227602	T	C	0.4472	0.054	0.0037	1.01088e-43	0.00127542	213	203.584	TRUE
	rs5742911	19	11243445	G	A	0.2678	-0.0606	0.0057	4.82948e-24	0.00145497	113.028	203.584	TRUE
	rs3786721	19	11146499	C	T	0.5383	-0.0468	0.0038	2.89001e-31	0.000926244	151.677	203.584	TRUE
	rs36005514	19	11190764	A	G	0.0752	0.0626	0.0096	7.06106e-10	0.000511771	42.5202	203.584	TRUE
	rs1010679	19	11207102	C	T	0.1794	-0.1017	0.0063	3.51075e-54	0.00312822	260.586	203.584	TRUE
	rs379309	19	11284302	T	C	0.4974	-0.0313	0.0039	1.39091e-13	0.000385959	64.4101	203.584	TRUE
HMGCR	rs3857388	5	74620377	C	T	0.128	0.0421	0.0059	2.2009e-11	0.000294333	50.9161	203.584	TRUE
	rs10515198	5	74641560	A	G	0.1029	0.0599	0.0061	5.98963e-22	0.000557026	96.4248	203.584	TRUE
	rs12659791	5	74757758	C	T	0.1557	0.0433	0.005	1.422e-18	0.000433268	74.9947	203.584	TRUE
	rs72633962	5	74569028	C	T	0.1412	0.06	0.0072	3.32736e-15	0.000834945	69.4428	203.584	TRUE
	rs3804231	5	74696779	A	G	0.1319	0.0642	0.0053	1.88408e-29	0.000847332	146.728	203.584	TRUE
	rs10066707	5	74560579	A	G	0.4169	0.0497	0.0054	2.97303e-19	0.000941487	84.7063	203.584	TRUE
	rs12916	5	74656539	C	T	0.4314	0.0733	0.0038	7.79112e-78	0.00220521	372.079	203.584	TRUE
PCSK9	rs2495495	1	55496556	C	T	0.8654	-0.0342	0.0059	3.51998e-08	0.000206854	33.6003	203.584	TRUE
	rs2479409	1	55504650	A	G	0.6675	-0.0642	0.0041	2.51478e-50	0.00141552	245.187	203.584	TRUE
	rs12067569	1	55528629	A	G	0.0343	0.0885	0.01	1.96607e-17	0.000476581	78.3215	203.584	TRUE
	rs10493176	1	55538552	G	T	0.1148	-0.0776	0.0102	2.53513e-14	0.000672125	57.8779	203.584	TRUE
	rs11591147	1	55505647	T	G	0.01715	-0.497	0.018	8.57038e-143	0.00975159	762.354	203.584	TRUE
	rs4927193	1	55509872	C	T	0.1306	-0.0352	0.0056	4.26874e-11	0.000228319	39.5097	203.584	TRUE
	rs11583974	1	55551718	A	G	0.03034	0.0646	0.0117	3.95103e-09	0.000304899	30.4849	203.584	TRUE
	rs2479394	1	55486064	A	G	0.715	-0.0386	0.0041	1.58416e-19	0.00051222	88.6343	203.584	TRUE
	rs11206510	1	55496039	C	T	0.1544	-0.0831	0.005	2.38013e-53	0.00159586	276.221	203.584	TRUE
	rs572512	1	55517344	T	C	0.3456	0.0478	0.0047	5.30884e-26	0.0006865	103.432	203.584	TRUE
	rs11206514	1	55516004	A	C	0.6108	0.0507	0.0041	9.94947e-33	0.000883138	152.913	203.584	TRUE
	rs585131	1	55524116	T	C	0.8153	0.0637	0.005	2.69898e-35	0.000966512	162.306	203.584	TRUE
NPC1L1	rs7791240	7	44602589	C	T	0.09103	0.0425	0.0065	1.83802e-10	0.000264081	42.751	203.584	TRUE
	rs2073547	7	44582331	G	A	0.1939	0.0485	0.0049	1.92309e-21	0.000576336	97.9684	203.584	TRUE
	rs217386	7	44600695	A	G	0.4077	-0.0363	0.0038	1.20393e-19	0.000527131	91.2517	203.584	TRUE
APOB	rs17398765	2	21270751	G	A	0.0686	0.0916	0.0076	3.53671e-32	0.000863382	145.264	203.584	TRUE
	rs6756743	2	21301892	T	C	0.04222	0.0553	0.0092	4.96798e-09	0.000220471	36.1301	203.584	TRUE
	rs6413458	2	21231592	A	G	0.02375	-0.094	0.0139	2.18801e-10	0.000287443	45.732	203.584	TRUE
	rs12720842	2	21257927	C	T	0.02111	0.0993	0.0116	1.87715e-15	0.000454099	73.2786	203.584	TRUE
	rs6547409	2	21190209	T	C	0.05937	-0.1226	0.0087	8.19408e-45	0.00118698	198.581	203.584	TRUE
	rs10164442	2	21205563	G	A	0.3206	0.0286	0.0039	7.78395e-13	0.00031075	53.7772	203.584	TRUE
	rs13392272	2	21217490	T	C	0.4129	0.0875	0.0037	1.45881e-118	0.0032232	559.252	203.584	TRUE
	rs3791981	2	21245367	G	A	0.1201	-0.0939	0.0067	2.03376e-41	0.00121485	196.416	203.584	TRUE
	rs10198175	2	21133883	G	A	0.91557	-0.0768	0.0063	1.44911e-32	0.000858381	148.606	203.584	TRUE
	rs4665788	2	21188488	C	T	0.7744	-0.0667	0.0042	1.11712e-52	0.00152426	252.202	203.584	TRUE
	rs6754295	2	21206183	G	T	0.2586	-0.0628	0.0042	1.63983e-47	0.00129057	223.571	203.584	TRUE
	rs1801701	2	21228827	T	C	0.07916	0.0638	0.0064	2.30197e-21	0.000573998	99.3748	203.584	TRUE
	rs12691202	2	21249716	T	C	0.05145	-0.0966	0.0114	8.22243e-19	0.000657734	71.802	203.584	TRUE
	rs531593	2	21348574	G	A	0.06464	-0.0694	0.0078	7.03396e-18	0.000473015	79.1634	203.584	TRUE
	rs1367117	2	21263900	A	G	0.2876	0.1186	0.004	9.48418e-183	0.00505574	879.112	203.584	TRUE
	rs6725189	2	21219001	T	G	0.2348	-0.0604	0.0045	5.62859e-40	0.00104026	180.154	203.584	TRUE
	rs12720796	2	21261998	C	A	0.02243	0.0909	0.0141	1.68e-10	0.000270308	41.5608	203.584	TRUE
	rs7567653	2	21276962	A	G	0.03694	-0.1145	0.0112	3.36822e-26	0.000648019	104.513	203.584	TRUE
	rs4128553	2	21147179	T	C	0.09894	0.0652	0.006	2.29985e-24	0.000682005	118.083	203.584	TRUE
	rs515135	2	21286057	C	T	0.7823	0.1394	0.0048	1.08893e-178	0.00485079	843.409	203.584	TRUE
CETP	rs12920974	16	56993025	T	G	0.3153	0.0324	0.0056	2.96203e-08	0.000404011	33.4737	203.584	TRUE
	rs1864163	16	56997233	A	G	0.2678	0.0437	0.0045	7.96893e-21	0.000549922	94.3046	203.584	TRUE
	rs12448528	16	56985555	G	A	0.7731	-0.037	0.0052	1.05706e-12	0.00029899	50.6281	203.584	TRUE
	rs247616	16	56989590	T	C	0.2929	-0.0547	0.0041	2.56626e-37	0.00103705	177.993	203.584	TRUE
LPL	rs312	8	19817997	C	G	0.1201	-0.0398	0.005	4.9272e-17	0.000356494	63.3609	203.584	TRUE
	rs7003579	8	19728586	C	T	0.785	-0.0255	0.004	4.71596e-10	0.000228631	40.6402	203.584	TRUE
	rs7016529	8	19806631	C	T	0.01319	0.1911	0.014	3.57026e-35	0.00120831	186.32	203.584	TRUE
	rs285	8	19815189	T	C	0.5277	-0.054	0.0034	4.80065e-56	0.001456	252.246	203.584	TRUE
	rs6998248	8	19712564	T	C	0.8681	0.0473	0.0079	6.74497e-10	0.000393726	35.8475	203.584	TRUE
	rs6586872	8	19715236	G	A	0.7441	0.0339	0.0038	4.08602e-19	0.000447587	79.5843	203.584	TRUE
	rs4557718	8	19890654	C	T	0.1266	0.0578	0.0059	3.26437e-24	0.000562252	95.9724	203.584	TRUE
	rs12678919	8	19844222	G	A	0.1214	-0.1702	0.0056	1.8197e-199	0.0051699	923.715	203.584	TRUE
	rs10103634	8	19890612	A	G	0.3298	-0.0517	0.0036	8.0891e-46	0.00125589	206.239	203.584	TRUE
	rs3289	8	19823192	C	T	0.0277	0.1447	0.0111	3.67113e-33	0.00100156	169.936	203.584	TRUE
	rs9644636	8	19824896	G	T	0.2639	0.0415	0.0039	2.02023e-27	0.000637266	113.23	203.584	TRUE
	rs2410622	8	19854773	C	T	0.8562	-0.0537	0.0051	1.2031e-26	0.000642411	110.867	203.584	TRUE
	rs3898938	8	19749390	T	C	0.4393	-0.0244	0.0034	1.21899e-12	0.000289892	51.5012	203.584	TRUE
	rs7844579	8	19748603	C	T	0.5264	0.0215	0.0034	2.99799e-10	0.000228898	39.9866	203.584	TRUE
	rs10102717	8	19756813	T	C	0.409	-0.0313	0.0034	9.66273e-20	0.000476597	84.7473	203.584	TRUE
	rs4599828	8	19709575	C	T	0.533	0.0241	0.0034	1.59001e-11	0.000282577	50.2425	203.584	TRUE
	rs3779788	8	19803093	T	C	0.1306	-0.0916	0.0049	4.65801e-76	0.00196313	349.457	203.584	TRUE
	rs283	8	19815098	T	C	0.2348	0.037	0.0044	1.70412e-16	0.000416113	70.712	203.584	TRUE
	rs301	8	19816934	C	T	0.4274	-0.1089	0.0039	1.86209e-167	0.00436755	779.689	203.584	TRUE
	rs117910839	8	19822741	A	T	0.03694	-0.1365	0.0141	7.07131e-20	0.00107949	93.7167	203.584	TRUE
	rs117604010	8	19848396	A	G	0.01979	-0.1371	0.017	3.11172e-15	0.000800111	65.0379	203.584	TRUE
	rs11986942	8	19867445	G	C	0.3245	-0.098	0.0038	3.16957e-142	0.00393164	665.089	203.584	TRUE
	rs7005359	8	19870693	G	A	0.2058	-0.0797	0.005	1.86209e-57	0.00179167	254.08	203.584	TRUE
	rs4922119	8	19874153	T	C	0.4499	-0.0708	0.0034	1.66994e-95	0.0025105	433.614	203.584	TRUE
ANGPTL3	rs1168032	1	62967747	G	A	0.6781	0.0683	0.0035	1.48594e-80	0.00213732	380.803	203.584	TRUE
	rs12039115	1	62995263	T	C	0.1095	-0.0471	0.0051	6.53431e-21	0.000479564	85.2897	203.584	TRUE
	rs67537755	1	63117328	A	G	0.2573	0.0384	0.0064	5.96307e-09	0.000651112	35.9987	203.584	TRUE
	rs4587594	1	63133930	A	G	0.31	-0.0694	0.0035	3.50268e-82	0.00220679	393.168	203.584	TRUE
APOC3	rs1263167	11	116677723	G	A	0.1807	-0.0423	0.0049	5.59242e-17	0.000507812	74.5217	203.584	TRUE
	rs5110	11	116691634	A	C	0.06464	0.156	0.0124	2.13698e-34	0.00193302	158.269	203.584	TRUE
	rs180326	11	116624703	T	G	0.6372	-0.0839	0.0036	6.26614e-108	0.00334859	543.142	203.584	TRUE
	rs888246	11	116724232	T	C	0.08179	0.0707	0.0058	8.98669e-31	0.000934845	148.586	203.584	TRUE
	rs61905084	11	116610294	C	T	0.1649	-0.0563	0.0059	2.548e-20	0.00107954	91.0547	203.584	TRUE
	rs2187126	11	116635784	G	A	0.05409	-0.0543	0.0069	2.90269e-15	0.000348245	61.9294	203.584	TRUE
	rs12294259	11	116637146	T	C	0.05937	0.219	0.0069	1.79061e-200	0.00581458	1007.36	203.584	TRUE
	rs533556	11	116741572	C	A	0.6306	-0.0596	0.0035	1.61102e-59	0.00164601	289.969	203.584	TRUE
	rs7943309	11	116773653	A	G	0.03958	-0.0605	0.0087	1.15505e-11	0.000279902	48.3579	203.584	TRUE
	rs6589574	11	116730638	G	A	0.8786	-0.1283	0.0054	3.02691e-113	0.00316531	564.496	203.584	TRUE

## Sheet: TableS9
Table.S9 The MR, GSR and GSMR method results between lipid-lowering drug targets and osteonecrosis
exposure	outcome	method	b	se	pval	Model
ANGPTL3	Osteonecrosis	Inverse variance weighted	1.09462	0.391844	0.00521389	Osteonecrosis
ANGPTL3	Osteonecrosis	MR Egger	2.34329	1.63931	0.289119	Osteonecrosis
ANGPTL3	Osteonecrosis	Weighted median	1.21862	0.441548	0.0057823	Osteonecrosis
ANGPTL3	Osteonecrosis	MR.RAPS	1.09943	0.404318	0.00654341	Osteonecrosis
ANGPTL3	Osteonecrosis	MR.presso	1.09462	0.195863	0.0113139	Osteonecrosis
APOB	Osteonecrosis	Inverse variance weighted	0.0961162	0.153335	0.530765	Osteonecrosis
APOB	Osteonecrosis	MR Egger	-0.117224	0.447023	0.79612	Osteonecrosis
APOB	Osteonecrosis	Weighted median	-0.0262625	0.199363	0.895196	Osteonecrosis
APOB	Osteonecrosis	MR.RAPS	0.0885344	0.15786	0.574905	Osteonecrosis
APOB	Osteonecrosis	MR.presso	0.0961162	0.12579	0.454193	Osteonecrosis
APOC3	Osteonecrosis	Inverse variance weighted	0.346259	0.190601	0.0692678	Osteonecrosis
APOC3	Osteonecrosis	MR Egger	0.139647	0.412945	0.743937	Osteonecrosis
APOC3	Osteonecrosis	Weighted median	0.376085	0.235602	0.110428	Osteonecrosis
APOC3	Osteonecrosis	MR.RAPS	0.346912	0.196069	0.0768369	Osteonecrosis
APOC3	Osteonecrosis	MR.presso	0.346259	0.126004	0.0225503	Osteonecrosis
CETP	Osteonecrosis	Inverse variance weighted	-0.126643	0.515677	0.806002	Osteonecrosis
CETP	Osteonecrosis	MR Egger	-1.12642	2.52254	0.698901	Osteonecrosis
CETP	Osteonecrosis	Weighted median	-0.0625326	0.575468	0.913469	Osteonecrosis
CETP	Osteonecrosis	MR.RAPS	-0.126976	0.530623	0.810876	Osteonecrosis
CETP	Osteonecrosis	MR.presso	-0.126643	0.254288	0.652681	Osteonecrosis
HMGCR	Osteonecrosis	Inverse variance weighted	-1.03336	0.309928	0.000855485	Osteonecrosis
HMGCR	Osteonecrosis	MR Egger	-0.276993	1.67405	0.875062	Osteonecrosis
HMGCR	Osteonecrosis	Weighted median	-1.00239	0.403099	0.012893	Osteonecrosis
HMGCR	Osteonecrosis	MR.RAPS	-1.02569	0.321045	0.00139901	Osteonecrosis
HMGCR	Osteonecrosis	MR.presso	-1.03336	0.276573	0.0096645	Osteonecrosis
LDLR	Osteonecrosis	Inverse variance weighted	0.202817	0.174101	0.244044	Osteonecrosis
LDLR	Osteonecrosis	MR Egger	0.0204654	0.320074	0.950071	Osteonecrosis
LDLR	Osteonecrosis	Weighted median	0.110203	0.250043	0.659405	Osteonecrosis
LDLR	Osteonecrosis	MR.RAPS	0.162301	0.1854	0.38135	Osteonecrosis
LDLR	Osteonecrosis	MR.presso	0.202817	0.173799	0.264185	Osteonecrosis
LPL	Osteonecrosis	Inverse variance weighted	-0.072483	0.158559	0.647572	Osteonecrosis
LPL	Osteonecrosis	MR Egger	-0.0883807	0.303598	0.773693	Osteonecrosis
LPL	Osteonecrosis	Weighted median	-0.171007	0.217563	0.431861	Osteonecrosis
LPL	Osteonecrosis	MR.RAPS	-0.0827566	0.16339	0.612506	Osteonecrosis
LPL	Osteonecrosis	MR.presso	-0.072483	0.154348	0.643057	Osteonecrosis
NPC1L1	Osteonecrosis	Inverse variance weighted	0.20648	0.610569	0.73523	Osteonecrosis
NPC1L1	Osteonecrosis	MR Egger	2.93615	4.7426	0.647092	Osteonecrosis
NPC1L1	Osteonecrosis	Weighted median	0.254198	0.666266	0.702813	Osteonecrosis
NPC1L1	Osteonecrosis	MR.RAPS	0.206916	0.628463	0.741973	Osteonecrosis
PCSK9	Osteonecrosis	Inverse variance weighted	-0.0341566	0.155884	0.826561	Osteonecrosis
PCSK9	Osteonecrosis	MR Egger	0.295233	0.28266	0.318674	Osteonecrosis
PCSK9	Osteonecrosis	Weighted median	0.156743	0.182845	0.391309	Osteonecrosis
PCSK9	Osteonecrosis	MR.RAPS	0.0232233	0.192006	0.90373	Osteonecrosis
PCSK9	Osteonecrosis	MR.presso	-0.0341566	0.20511	0.870515	Osteonecrosis
HMGCR	Osteonecrosis	GSMR	-1.02309	0.312076	0.00104	Osteonecrosis
LPL	Osteonecrosis	GSMR	-0.072187	0.158888	0.65	Osteonecrosis
LDLR	Osteonecrosis	GSMR	0.198383	0.174579	0.26	Osteonecrosis
APOB	Osteonecrosis	GSMR	0.094287	0.153562	0.54	Osteonecrosis
PCSK9	Osteonecrosis	GSMR	-0.026316	0.156376	0.87	Osteonecrosis
ANGPTL3	Osteonecrosis	GSMR	1.09361	0.39356	0.00546	Osteonecrosis
APOC3	Osteonecrosis	GSMR	0.344532	0.190862	0.07	Osteonecrosis
CETP	Osteonecrosis	GSMR	-0.126167	0.516283	0.81	Osteonecrosis
NPC1L1	Osteonecrosis	GSMR	0.205764	0.611523	0.74	Osteonecrosis
HMGCR	Osteonecrosis	GRS	-0.005029	0.001475	0.000649	Osteonecrosis
LPL	Osteonecrosis	GRS	-0.000255	0.000686	0.71	Osteonecrosis
LDLR	Osteonecrosis	GRS	0.001399	0.000916	0.13	Osteonecrosis
APOB	Osteonecrosis	GRS	0.000416	0.000741	0.57	Osteonecrosis
PCSK9	Osteonecrosis	GRS	-0.001061	0.001169	0.36	Osteonecrosis
ANGPTL3	Osteonecrosis	GRS	0.00424	0.001471	0.00394	Osteonecrosis
APOC3	Osteonecrosis	GRS	0.001695	0.000982	0.08	Osteonecrosis
CETP	Osteonecrosis	GRS	-0.000688	0.002332	0.77	Osteonecrosis
NPC1L1	Osteonecrosis	GRS	0.000558	0.002832	0.84	Osteonecrosis

[truncated: 15 more sheets: TableS10, TableS11, TableS12, TableS13, TableS14, TableS15, TableS16, TableS17, TableS18, TableS19, TableS20, TableS21, TableS22, TableS23, TableS24]
